# Supplementary material for: Contralateral second dose improves antibody responses to a 2-dose mRNA vaccination regimen
Source: J Clin Invest. 2024 Jan 16;134(6):e176411. doi: 10.1172/JCI176411 (PMC10940087; doi:10.1172/JCI176411)
Supplement: Supporting data values [file jci-134-176411-s008.xls]

## Sheet: TBL_1A_and_FIG_S2
	arm_rand_assign	interval	value
1	opp	age	41
2	same	age	40
3	opp	age	52
4	same	age	70
5	opp	age	66
6	opp	age	35
7	opp	age	50
8	same	age	44
9	same	age	44
10	opp	age	46
11	same	age	30
12	opp	age	65
13	same	age	33
14	same	age	50
15	opp	age	33
16	same	age	70
17	same	age	61
18	opp	age	44
19	opp	age	37
20	opp	age	54
21	opp	age	43
22	same	age	36
23	same	age	45
24	same	age	60
25	opp	age	51
26	opp	age	42
27	opp	age	62
28	opp	age	38
29	opp	age	54
30	opp	age	39
31	opp	age	57
32	opp	age	39
33	opp	age	45
34	same	age	33
35	same	age	65
36	opp	age	51
37	opp	age	36
38	same	age	42
39	same	age	59
40	opp	age	49
41	same	age	50
42	opp	age	50
43	same	age	58
44	opp	age	46
45	same	age	61
46	opp	age	33
47	same	age	54
48	opp	age	50
49	same	age	53
50	opp	age	25
51	same	age	51
52	same	age	75
53	opp	age	49
54	opp	age	44
55	opp	age	68
56	opp	age	48
57	same	age	39
58	same	age	36
59	opp	age	36
60	same	age	34
61	same	age	35
62	opp	age	67
63	opp	age	45
64	opp	age	28
65	opp	age	36
66	same	age	69
67	same	age	42
68	opp	age	33
69	opp	age	53
70	same	age	48
71	same	age	44
72	same	age	40
73	opp	age	59
74	same	age	37
75	same	age	42
76	opp	age	34
77	same	age	44
78	same	age	32
79	same	age	39
80	same	age	34
81	opp	age	61
82	opp	age	71
83	same	age	52
84	opp	age	73
85	same	age	68
86	same	age	38
87	same	age	71
88	same	age	60
89	opp	age	28
90	opp	age	67
91	same	age	65
92	same	age	52
93	opp	age	54
94	same	age	49
95	opp	age	43
96	same	age	41
97	opp	age	52
98	same	age	64
99	opp	age	40
100	same	age	43
101	opp	age	26
102	opp	age	40
103	same	age	65
104	same	age	45
105	same	age	36
106	same	age	43
107	opp	age	39
108	opp	age	38
109	opp	age	25
110	same	age	40
111	opp	age	31
112	opp	age	34
113	opp	age	53
114	opp	age	41
115	same	age	50
116	same	age	37
117	opp	age	47
118	opp	age	70
119	opp	age	62
120	same	age	62
121	same	age	49
122	opp	age	60
123	opp	age	27
124	same	age	40
125	same	age	45
126	same	age	67
127	same	age	62
128	same	age	61
129	same	age	67
130	opp	age	48
131	opp	age	32
132	same	age	43
133	same	age	32
134	opp	age	66
135	opp	age	36
136	same	age	69
137	same	age	65
138	opp	age	59
139	opp	age	56
140	same	age	49
141	same	age	29
142	opp	age	39
143	opp	age	66
144	opp	age	71
145	same	age	37
146	opp	age	43
147	opp	age	55
148	same	age	30
149	opp	age	57
150	opp	age	35
151	opp	age	64
152	opp	age	35
153	same	age	53
154	same	age	44
155	opp	age	43
156	same	age	65
157	opp	age	45
158	opp	age	69
159	opp	age	45
160	same	age	69
161	same	age	55
162	opp	age	41
163	same	age	39
164	opp	age	61
165	opp	age	33
166	opp	age	59
167	same	age	33
168	same	age	56
169	opp	age	27
170	same	age	46
171	opp	age	31
172	opp	age	68
173	opp	age	62
174	same	age	49
175	same	age	67
176	same	age	28
177	opp	age	34
178	same	age	38
179	same	age	48
180	same	age	75
181	opp	age	35
182	same	age	49
183	opp	age	61
184	same	age	46
185	opp	age	50
186	same	age	56
187	opp	age	52
188	same	age	31
189	opp	age	57
190	opp	age	78
191	opp	age	48
192	same	age	46
193	same	age	46
194	opp	age	76
195	opp	age	53
196	opp	age	38
197	opp	age	28
198	same	age	61
199	opp	age	72
200	same	age	29
201	same	age	53
202	same	age	51
203	opp	age	52
204	same	age	48
205	same	age	32
206	same	age	49
207	same	age	40
208	opp	age	75
209	same	age	34
210	same	age	40
211	opp	age	75
212	same	age	36
213	opp	age	40
214	opp	age	48
215	opp	age	42
216	same	age	38
217	opp	age	30
218	same	age	37
219	same	age	32
220	opp	age	53
221	same	age	49
222	opp	age	36
223	opp	age	44
224	same	age	32
225	same	age	58
226	opp	age	43
227	same	age	38
228	opp	age	28
229	opp	age	51
230	same	age	52
231	opp	age	34
232	opp	age	36
233	opp	age	30
234	opp	age	26
235	opp	age	64
236	same	age	54
237	opp	age	34
238	opp	age	59
239	opp	age	39
240	same	age	29
241	opp	age	28
242	same	age	28
243	same	age	25
244	opp	age	36
245	same	age	58
246	opp	age	34
247	same	age	42
248	same	age	46
249	same	age	49
250	opp	age	58
251	opp	age	32
252	opp	age	61
253	same	age	41
254	same	age	58
255	same	age	47
256	opp	age	28
257	opp	age	62
258	same	age	35
259	same	age	44
260	same	age	31
261	same	age	43
262	opp	age	25
263	same	age	39
264	opp	age	49
265	opp	age	28
266	same	age	53
267	same	age	54
268	opp	age	39
269	opp	age	44
270	same	age	37
271	same	age	28
272	same	age	27
273	same	age	42
274	same	age	42
275	opp	age	35
276	opp	age	43
277	same	age	69
278	same	age	46
279	opp	age	34
280	same	age	39
281	same	age	46
282	opp	age	49
283	opp	age	30
284	opp	age	51
285	opp	age	33
286	same	age	55
287	same	age	35
288	opp	age	35
289	opp	age	37
290	opp	age	59
291	opp	age	34
292	same	age	58
293	same	age	54
294	same	age	66
295	same	age	38
296	opp	age	29
297	same	age	54
298	opp	age	30
299	opp	age	38
300	same	age	43
301	same	age	42
302	opp	age	39
303	same	age	29
304	same	age	58
305	same	age	68
306	opp	age	43
307	opp	age	26
308	opp	age	44
309	same	age	40
310	opp	age	25
311	same	age	47
312	same	age	52
313	opp	age	35
314	same	age	34
315	opp	age	43
316	same	age	27
317	opp	age	69
318	same	age	60
319	same	age	54
320	same	age	57
321	same	age	40
322	opp	age	46
323	opp	age	41
324	same	age	53
325	opp	age	35
326	same	age	40
327	same	age	63
328	opp	age	52
329	same	age	28
330	same	age	40
331	opp	age	63
332	same	age	42
333	same	age	54
334	same	age	68
335	opp	age	53
336	same	age	32
337	same	age	33
338	same	age	52
339	same	age	59
340	same	age	67
341	same	age	28
342	same	age	40
343	same	age	31
344	same	age	64
345	same	age	39
346	same	age	28
347	same	age	26
348	opp	age	34
349	opp	age	72
350	same	age	37
351	opp	age	47
352	same	age	51
353	opp	age	30
354	same	age	50
355	same	age	45
356	opp	age	38
357	opp	age	47
358	opp	age	40
359	same	age	57
360	same	age	67
361	same	age	50
362	same	age	38
363	same	age	35
364	same	age	33
365	same	age	47
366	opp	age	45
367	same	age	39
368	opp	age	41
369	same	age	57
370	opp	age	47
371	same	age	58
372	same	age	31
373	opp	age	66
374	same	age	56
375	opp	age	36
376	opp	age	37
377	opp	age	42
378	same	age	32
379	opp	age	32
380	same	age	29
381	same	age	54
382	opp	age	49
383	opp	age	28
384	same	age	33
385	opp	age	31
386	same	age	44
387	same	age	43
388	opp	age	28
389	same	age	26
390	opp	age	36
391	same	age	32
392	opp	age	34
393	same	age	31
394	opp	age	33
395	same	age	46
396	opp	age	36
397	same	age	51
398	opp	age	42
399	same	age	43
400	same	age	56
401	same	age	59
402	same	age	38
403	same	age	55
404	same	age	83
405	opp	age	45
406	opp	age	38
407	opp	age	59
408	opp	age	71
409	same	age	38
410	same	age	61
411	same	age	40
412	same	age	62
413	same	age	57
414	same	age	61
415	same	age	38
416	opp	age	27
417	same	age	45
418	same	age	46
419	opp	age	36
420	same	age	30
421	same	age	52
422	same	age	27
423	opp	age	38
424	opp	age	33
425	opp	age	42
426	same	age	30
427	opp	age	63
428	opp	age	29
429	opp	age	44
430	same	age	45
431	same	age	46
432	same	age	61
433	opp	age	46
434	same	age	57
435	same	age	41
436	same	age	37
437	opp	age	54
438	same	age	49
439	opp	age	50
440	opp	age	44
441	same	age	33
442	opp	age	42
443	same	age	26
444	opp	age	49
445	same	age	29
446	same	age	26
447	opp	age	30
448	opp	age	64
449	opp	age	61
450	opp	age	43
451	opp	age	67
452	opp	age	37
453	opp	age	41
454	same	age	40
455	opp	age	51
456	same	age	52
457	opp	age	36
458	same	age	30
459	opp	age	57
460	opp	age	49
461	same	age	36
462	opp	age	37
463	opp	age	36
464	same	age	69
465	same	age	64
466	opp	age	72
467	same	age	46
468	same	age	48
469	same	age	33
470	opp	age	40
471	same	age	33
472	same	age	40
473	opp	age	32
474	same	age	49
475	same	age	25
476	opp	age	40
477	opp	age	36
478	opp	age	59
479	same	age	59
480	opp	age	50
481	opp	age	52
482	same	age	44
483	same	age	61
484	opp	age	33
485	same	age	68
486	same	age	42
487	same	age	34
488	same	age	29
489	opp	age	32
490	opp	age	33
491	same	age	49
492	opp	age	36
493	opp	age	47
494	same	age	63
495	opp	age	63
496	same	age	58
497	same	age	35
498	opp	age	36
499	opp	age	51
500	same	age	58
501	opp	age	64
502	opp	age	43
503	same	age	34
504	opp	age	60
505	same	age	36
506	opp	age	67
507	same	age	64
508	same	age	40
509	opp	age	63
510	same	age	61
511	same	age	56
512	same	age	33
513	same	age	68
514	same	age	58
515	opp	age	49
516	opp	age	50
517	same	age	29
518	same	age	60
519	same	age	39
520	same	age	37
521	same	age	54
522	opp	age	27
523	same	age	47
524	same	age	62
525	opp	age	45
526	opp	age	43
527	opp	age	49
528	opp	age	36
529	same	age	43
530	opp	age	64
531	same	age	43
532	same	age	67
533	same	age	59
534	same	age	36
535	opp	age	39
536	same	age	28
537	same	age	33
538	opp	age	43
539	opp	age	32
540	same	age	27
541	same	age	48
542	same	age	54
543	same	age	32
544	same	age	25
545	same	age	51
546	same	age	34
547	opp	age	44
548	opp	age	39
549	same	age	35
550	opp	age	49
551	opp	age	25
552	opp	age	53
553	same	age	40
554	same	age	34
555	same	age	40
556	opp	age	46
557	opp	age	57
558	same	age	70
559	opp	age	33
560	opp	age	29
561	opp	age	31
562	opp	age	29
563	opp	age	45
564	same	age	35
565	same	age	35
566	opp	age	64
567	opp	age	48
568	opp	age	25
569	same	age	69
570	same	age	32
571	same	age	52
572	same	age	62
573	same	age	37
574	opp	age	36
575	opp	age	47
576	opp	age	35
577	opp	age	55
578	same	age	27
579	same	age	33
580	opp	age	75
581	same	age	51
582	opp	age	28
583	same	age	56
584	opp	age	43
585	opp	age	53
586	opp	age	66
587	same	age	64
588	opp	age	51
589	opp	age	36
590	same	age	42
591	same	age	38
592	same	age	30
593	same	age	29
594	same	age	70
595	same	age	36
596	opp	age	42
597	opp	age	39
598	same	age	35
599	opp	age	29
600	opp	age	56
601	same	age	60
602	same	age	58
603	opp	age	35
604	opp	age	48
605	opp	age	30
606	same	age	39
607	same	age	38
608	opp	age	44
609	opp	age	34
610	same	age	53
611	opp	age	52
612	same	age	34
613	same	age	40
614	opp	age	34
615	opp	age	48
616	opp	age	30
617	opp	age	40
618	opp	age	31
619	opp	age	59
620	same	age	46
621	same	age	49
622	same	age	67
623	opp	age	42
624	same	age	40
625	same	age	50
626	opp	age	29
627	same	age	31
628	same	age	32
629	same	age	24
630	same	age	60
631	same	age	62
632	same	age	36
633	opp	age	32
634	same	age	44
635	opp	age	33
636	same	age	36
637	same	age	31
638	same	age	52
639	opp	age	60
640	same	age	46
641	same	age	58
642	opp	age	25
643	opp	age	66
644	same	age	40
645	same	age	37
646	same	age	49
647	same	age	35
648	opp	age	45
649	same	age	23
650	opp	age	46
651	same	age	38
652	same	age	46
653	opp	age	40
654	opp	age	67
655	opp	age	40
656	same	age	48
657	opp	age	34
658	opp	age	49
659	opp	age	56
660	same	age	41
661	same	age	32
662	same	age	60
663	opp	age	49
664	same	age	44
665	same	age	44
666	opp	age	43
667	same	age	32
668	opp	age	72
669	opp	age	42
670	same	age	31
671	same	age	39
672	opp	age	47
673	opp	age	27
674	same	age	40
675	opp	age	66
676	opp	age	31
677	same	age	67
678	same	age	26
679	opp	age	28
680	same	age	35
681	same	age	31
682	opp	age	58
683	same	age	28
684	same	age	63
685	opp	age	42
686	opp	age	43
687	same	age	48
688	opp	age	30
689	same	age	54
690	same	age	59
691	same	age	40
692	opp	age	35
693	same	age	27
694	opp	age	31
695	opp	age	46
696	opp	age	30
697	same	age	42
698	same	age	37
699	opp	age	63
700	same	age	46
701	opp	age	43
702	opp	age	42
703	opp	age	54
704	same	age	37
705	opp	age	76
706	opp	age	26
707	opp	age	64
708	opp	age	48
709	opp	age	53
710	same	age	32
711	opp	age	33
712	same	age	45
713	same	age	42
714	opp	age	43
715	opp	age	35
716	same	age	25
717	opp	age	84
718	same	age	49
719	same	age	26
720	same	age	30
721	same	age	36
722	same	age	25
723	same	age	37
724	same	age	52
725	opp	age	27
726	opp	age	53
727	opp	age	30
728	same	age	41
729	opp	age	47
730	opp	age	48
731	same	age	31
732	same	age	36
733	same	age	45
734	same	age	27
735	opp	age	37
736	same	age	38
737	opp	age	37
738	opp	age	70
739	same	age	44
740	opp	age	45
741	same	age	45
742	same	age	66
743	opp	age	59
744	same	age	63
745	same	age	24
746	same	age	55
747	same	age	25
748	same	age	57
749	same	age	40
750	same	age	33
751	same	age	47
752	same	age	39
753	same	age	60
754	opp	age	30
755	opp	age	42
756	same	age	35
757	same	age	75
758	opp	age	54
759	same	age	49
760	opp	age	28
761	same	age	56
762	same	age	40
763	same	age	30
764	same	age	40
765	opp	age	37
766	opp	age	29
767	opp	age	37
768	same	age	29
769	opp	age	38
770	same	age	40
771	opp	age	46
772	opp	age	36
773	opp	age	45
774	opp	age	30
775	same	age	29
776	same	age	45
777	opp	age	42
778	opp	age	46
779	same	age	34
780	opp	age	32
781	opp	age	39
782	same	age	31
783	same	age	61
784	same	age	38
785	opp	age	54
786	same	age	47
787	opp	age	37
788	same	age	32
789	same	age	33
790	same	age	41
791	same	age	46
792	opp	age	62
793	same	age	56
794	same	age	30
795	same	age	72
796	same	age	31
797	opp	age	42
798	same	age	36
799	same	age	47
800	same	age	29
801	opp	v1_v2	21
802	same	v1_v2	23
803	opp	v1_v2	32
804	same	v1_v2	21
805	opp	v1_v2	21
806	opp	v1_v2	23
807	opp	v1_v2	21
808	same	v1_v2	25
809	same	v1_v2	21
810	opp	v1_v2	21
811	same	v1_v2	32
812	opp	v1_v2	22
813	same	v1_v2	20
814	same	v1_v2	24
815	opp	v1_v2	20
816	same	v1_v2	21
817	same	v1_v2	22
818	opp	v1_v2	21
819	opp	v1_v2	21
820	opp	v1_v2	21
821	opp	v1_v2	21
822	same	v1_v2	21
823	same	v1_v2	21
824	same	v1_v2	21
825	opp	v1_v2	20
826	opp	v1_v2	21
827	opp	v1_v2	22
828	opp	v1_v2	21
829	opp	v1_v2	19
830	opp	v1_v2	22
831	opp	v1_v2	21
832	opp	v1_v2	19
833	opp	v1_v2	21
834	same	v1_v2	23
835	same	v1_v2	21
836	opp	v1_v2	21
837	opp	v1_v2	21
838	same	v1_v2	22
839	same	v1_v2	24
840	opp	v1_v2	21
841	same	v1_v2	21
842	opp	v1_v2	22
843	same	v1_v2	23
844	opp	v1_v2	22
845	same	v1_v2	19
846	opp	v1_v2	22
847	same	v1_v2	22
848	opp	v1_v2	21
849	same	v1_v2	27
850	opp	v1_v2	27
851	same	v1_v2	22
852	same	v1_v2	22
853	opp	v1_v2	21
854	opp	v1_v2	21
855	opp	v1_v2	21
856	opp	v1_v2	21
857	same	v1_v2	21
858	same	v1_v2	24
859	opp	v1_v2	21
860	same	v1_v2	21
861	same	v1_v2	21
862	opp	v1_v2	19
863	opp	v1_v2	21
864	opp	v1_v2	23
865	opp	v1_v2	21
866	same	v1_v2	21
867	same	v1_v2	21
868	opp	v1_v2	21
869	opp	v1_v2	21
870	same	v1_v2	24
871	same	v1_v2	21
872	same	v1_v2	21
873	opp	v1_v2	21
874	same	v1_v2	21
875	same	v1_v2	21
876	opp	v1_v2	21
877	same	v1_v2	22
878	same	v1_v2	20
879	same	v1_v2	21
880	same	v1_v2	30
881	opp	v1_v2	21
882	opp	v1_v2	22
883	same	v1_v2	21
884	opp	v1_v2	21
885	same	v1_v2	21
886	same	v1_v2	21
887	same	v1_v2	21
888	same	v1_v2	21
889	opp	v1_v2	21
890	opp	v1_v2	21
891	same	v1_v2	21
892	same	v1_v2	24
893	opp	v1_v2	21
894	same	v1_v2	21
895	opp	v1_v2	19
896	same	v1_v2	22
897	opp	v1_v2	21
898	same	v1_v2	21
899	opp	v1_v2	21
900	same	v1_v2	21
901	opp	v1_v2	25
902	opp	v1_v2	21
903	same	v1_v2	21
904	same	v1_v2	21
905	same	v1_v2	21
906	same	v1_v2	21
907	opp	v1_v2	25
908	opp	v1_v2	21
909	opp	v1_v2	21
910	same	v1_v2	21
911	opp	v1_v2	22
912	opp	v1_v2	21
913	opp	v1_v2	21
914	opp	v1_v2	21
915	same	v1_v2	22
916	same	v1_v2	21
917	opp	v1_v2	21
918	opp	v1_v2	21
919	opp	v1_v2	21
920	same	v1_v2	21
921	same	v1_v2	21
922	opp	v1_v2	21
923	opp	v1_v2	25
924	same	v1_v2	21
925	same	v1_v2	26
926	same	v1_v2	21
927	same	v1_v2	23
928	same	v1_v2	21
929	same	v1_v2	19
930	opp	v1_v2	22
931	opp	v1_v2	24
932	same	v1_v2	21
933	same	v1_v2	22
934	opp	v1_v2	21
935	opp	v1_v2	21
936	same	v1_v2	21
937	same	v1_v2	21
938	opp	v1_v2	21
939	opp	v1_v2	20
940	same	v1_v2	22
941	same	v1_v2	19
942	opp	v1_v2	21
943	opp	v1_v2	25
944	opp	v1_v2	21
945	same	v1_v2	22
946	opp	v1_v2	23
947	opp	v1_v2	20
948	same	v1_v2	21
949	opp	v1_v2	21
950	opp	v1_v2	20
951	opp	v1_v2	22
952	opp	v1_v2	19
953	same	v1_v2	20
954	same	v1_v2	20
955	opp	v1_v2	27
956	same	v1_v2	21
957	opp	v1_v2	22
958	opp	v1_v2	21
959	opp	v1_v2	21
960	same	v1_v2	21
961	same	v1_v2	25
962	opp	v1_v2	22
963	same	v1_v2	21
964	opp	v1_v2	21
965	opp	v1_v2	21
966	opp	v1_v2	21
967	same	v1_v2	21
968	same	v1_v2	20
969	opp	v1_v2	21
970	same	v1_v2	21
971	opp	v1_v2	21
972	opp	v1_v2	23
973	opp	v1_v2	21
974	same	v1_v2	21
975	same	v1_v2	21
976	same	v1_v2	21
977	opp	v1_v2	22
978	same	v1_v2	21
979	same	v1_v2	21
980	same	v1_v2	21
981	opp	v1_v2	20
982	same	v1_v2	20
983	opp	v1_v2	21
984	same	v1_v2	22
985	opp	v1_v2	21
986	same	v1_v2	21
987	opp	v1_v2	26
988	same	v1_v2	23
989	opp	v1_v2	23
990	opp	v1_v2	20
991	opp	v1_v2	22
992	same	v1_v2	21
993	same	v1_v2	21
994	opp	v1_v2	21
995	opp	v1_v2	21
996	opp	v1_v2	20
997	opp	v1_v2	23
998	same	v1_v2	21
999	opp	v1_v2	21
1000	same	v1_v2	21
1001	same	v1_v2	21
1002	same	v1_v2	21
1003	opp	v1_v2	21
1004	same	v1_v2	22
1005	same	v1_v2	22
1006	same	v1_v2	22
1007	same	v1_v2	21
1008	opp	v1_v2	21
1009	same	v1_v2	20
1010	same	v1_v2	21
1011	opp	v1_v2	21
1012	same	v1_v2	24
1013	opp	v1_v2	21
1014	opp	v1_v2	22
1015	opp	v1_v2	21
1016	same	v1_v2	30
1017	opp	v1_v2	22
1018	same	v1_v2	20
1019	same	v1_v2	21
1020	opp	v1_v2	21
1021	same	v1_v2	21
1022	opp	v1_v2	19
1023	opp	v1_v2	21
1024	same	v1_v2	21
1025	same	v1_v2	21
1026	opp	v1_v2	23
1027	same	v1_v2	21
1028	opp	v1_v2	21
1029	opp	v1_v2	21
1030	same	v1_v2	21
1031	opp	v1_v2	21
1032	opp	v1_v2	22
1033	opp	v1_v2	25
1034	opp	v1_v2	21
1035	opp	v1_v2	26
1036	same	v1_v2	20
1037	opp	v1_v2	20
1038	opp	v1_v2	21
1039	opp	v1_v2	21
1040	same	v1_v2	22
1041	opp	v1_v2	21
1042	same	v1_v2	24
1043	same	v1_v2	21
1044	opp	v1_v2	21
1045	same	v1_v2	21
1046	opp	v1_v2	22
1047	same	v1_v2	24
1048	same	v1_v2	22
1049	same	v1_v2	21
1050	opp	v1_v2	28
1051	opp	v1_v2	21
1052	opp	v1_v2	20
1053	same	v1_v2	21
1054	same	v1_v2	25
1055	same	v1_v2	21
1056	opp	v1_v2	23
1057	opp	v1_v2	22
1058	same	v1_v2	21
1059	same	v1_v2	22
1060	same	v1_v2	21
1061	same	v1_v2	20
1062	opp	v1_v2	21
1063	same	v1_v2	26
1064	opp	v1_v2	22
1065	opp	v1_v2	21
1066	same	v1_v2	28
1067	same	v1_v2	22
1068	opp	v1_v2	21
1069	opp	v1_v2	20
1070	same	v1_v2	21
1071	same	v1_v2	24
1072	same	v1_v2	19
1073	same	v1_v2	21
1074	same	v1_v2	24
1075	opp	v1_v2	21
1076	opp	v1_v2	26
1077	same	v1_v2	21
1078	same	v1_v2	21
1079	opp	v1_v2	21
1080	same	v1_v2	27
1081	same	v1_v2	23
1082	opp	v1_v2	21
1083	opp	v1_v2	23
1084	opp	v1_v2	21
1085	opp	v1_v2	21
1086	same	v1_v2	25
1087	same	v1_v2	21
1088	opp	v1_v2	22
1089	opp	v1_v2	21
1090	opp	v1_v2	23
1091	opp	v1_v2	21
1092	same	v1_v2	18
1093	same	v1_v2	22
1094	same	v1_v2	20
1095	same	v1_v2	21
1096	opp	v1_v2	21
1097	same	v1_v2	21
1098	opp	v1_v2	23
1099	opp	v1_v2	20
1100	same	v1_v2	21
1101	same	v1_v2	22
1102	opp	v1_v2	24
1103	same	v1_v2	20
1104	same	v1_v2	22
1105	same	v1_v2	21
1106	opp	v1_v2	21
1107	opp	v1_v2	21
1108	opp	v1_v2	25
1109	same	v1_v2	20
1110	opp	v1_v2	25
1111	same	v1_v2	26
1112	same	v1_v2	20
1113	opp	v1_v2	22
1114	same	v1_v2	24
1115	opp	v1_v2	21
1116	same	v1_v2	21
1117	opp	v1_v2	24
1118	same	v1_v2	21
1119	same	v1_v2	21
1120	same	v1_v2	24
1121	same	v1_v2	21
1122	opp	v1_v2	20
1123	opp	v1_v2	23
1124	same	v1_v2	21
1125	opp	v1_v2	23
1126	same	v1_v2	23
1127	same	v1_v2	21
1128	opp	v1_v2	26
1129	same	v1_v2	22
1130	same	v1_v2	21
1131	opp	v1_v2	21
1132	same	v1_v2	21
1133	same	v1_v2	22
1134	same	v1_v2	21
1135	opp	v1_v2	29
1136	same	v1_v2	21
1137	same	v1_v2	21
1138	same	v1_v2	21
1139	same	v1_v2	19
1140	same	v1_v2	21
1141	same	v1_v2	19
1142	same	v1_v2	20
1143	same	v1_v2	24
1144	same	v1_v2	22
1145	same	v1_v2	22
1146	same	v1_v2	21
1147	same	v1_v2	21
1148	opp	v1_v2	21
1149	opp	v1_v2	21
1150	same	v1_v2	21
1151	opp	v1_v2	20
1152	same	v1_v2	21
1153	opp	v1_v2	22
1154	same	v1_v2	21
1155	same	v1_v2	19
1156	opp	v1_v2	22
1157	opp	v1_v2	22
1158	opp	v1_v2	21
1159	same	v1_v2	22
1160	same	v1_v2	22
1161	same	v1_v2	23
1162	same	v1_v2	21
1163	same	v1_v2	21
1164	same	v1_v2	21
1165	same	v1_v2	20
1166	opp	v1_v2	22
1167	same	v1_v2	23
1168	opp	v1_v2	22
1169	same	v1_v2	21
1170	opp	v1_v2	23
1171	same	v1_v2	21
1172	same	v1_v2	21
1173	opp	v1_v2	23
1174	same	v1_v2	21
1175	opp	v1_v2	21
1176	opp	v1_v2	23
1177	opp	v1_v2	21
1178	same	v1_v2	21
1179	opp	v1_v2	21
1180	same	v1_v2	26
1181	same	v1_v2	22
1182	opp	v1_v2	23
1183	opp	v1_v2	23
1184	same	v1_v2	21
1185	opp	v1_v2	21
1186	same	v1_v2	23
1187	same	v1_v2	21
1188	opp	v1_v2	20
1189	same	v1_v2	21
1190	opp	v1_v2	20
1191	same	v1_v2	21
1192	opp	v1_v2	23
1193	same	v1_v2	21
1194	opp	v1_v2	23
1195	same	v1_v2	24
1196	opp	v1_v2	21
1197	same	v1_v2	21
1198	opp	v1_v2	20
1199	same	v1_v2	24
1200	same	v1_v2	22
1201	same	v1_v2	22
1202	same	v1_v2	23
1203	same	v1_v2	25
1204	same	v1_v2	21
1205	opp	v1_v2	20
1206	opp	v1_v2	19
1207	opp	v1_v2	26
1208	opp	v1_v2	21
1209	same	v1_v2	20
1210	same	v1_v2	22
1211	same	v1_v2	21
1212	same	v1_v2	21
1213	same	v1_v2	21
1214	same	v1_v2	21
1215	same	v1_v2	21
1216	opp	v1_v2	23
1217	same	v1_v2	21
1218	same	v1_v2	21
1219	opp	v1_v2	22
1220	same	v1_v2	27
1221	same	v1_v2	22
1222	same	v1_v2	23
1223	opp	v1_v2	21
1224	opp	v1_v2	21
1225	opp	v1_v2	21
1226	same	v1_v2	21
1227	opp	v1_v2	26
1228	opp	v1_v2	21
1229	opp	v1_v2	21
1230	same	v1_v2	25
1231	same	v1_v2	29
1232	same	v1_v2	27
1233	opp	v1_v2	21
1234	same	v1_v2	21
1235	same	v1_v2	22
1236	same	v1_v2	21
1237	opp	v1_v2	21
1238	same	v1_v2	22
1239	opp	v1_v2	21
1240	opp	v1_v2	23
1241	same	v1_v2	21
1242	opp	v1_v2	21
1243	same	v1_v2	21
1244	opp	v1_v2	20
1245	same	v1_v2	24
1246	same	v1_v2	21
1247	opp	v1_v2	22
1248	opp	v1_v2	22
1249	opp	v1_v2	21
1250	opp	v1_v2	20
1251	opp	v1_v2	21
1252	opp	v1_v2	21
1253	opp	v1_v2	20
1254	same	v1_v2	21
1255	opp	v1_v2	21
1256	same	v1_v2	21
1257	opp	v1_v2	19
1258	same	v1_v2	21
1259	opp	v1_v2	21
1260	opp	v1_v2	23
1261	same	v1_v2	20
1262	opp	v1_v2	21
1263	opp	v1_v2	21
1264	same	v1_v2	20
1265	same	v1_v2	20
1266	opp	v1_v2	21
1267	same	v1_v2	26
1268	same	v1_v2	24
1269	same	v1_v2	22
1270	opp	v1_v2	22
1271	same	v1_v2	21
1272	same	v1_v2	22
1273	opp	v1_v2	27
1274	same	v1_v2	21
1275	same	v1_v2	22
1276	opp	v1_v2	23
1277	opp	v1_v2	22
1278	opp	v1_v2	21
1279	same	v1_v2	26
1280	opp	v1_v2	21
1281	opp	v1_v2	21
1282	same	v1_v2	20
1283	same	v1_v2	23
1284	opp	v1_v2	23
1285	same	v1_v2	21
1286	same	v1_v2	22
1287	same	v1_v2	21
1288	same	v1_v2	21
1289	opp	v1_v2	21
1290	opp	v1_v2	25
1291	same	v1_v2	20
1292	opp	v1_v2	23
1293	opp	v1_v2	21
1294	same	v1_v2	19
1295	opp	v1_v2	22
1296	same	v1_v2	23
1297	same	v1_v2	21
1298	opp	v1_v2	21
1299	opp	v1_v2	21
1300	same	v1_v2	21
1301	opp	v1_v2	23
1302	opp	v1_v2	25
1303	same	v1_v2	24
1304	opp	v1_v2	24
1305	same	v1_v2	26
1306	opp	v1_v2	21
1307	same	v1_v2	21
1308	same	v1_v2	31
1309	opp	v1_v2	20
1310	same	v1_v2	28
1311	same	v1_v2	24
1312	same	v1_v2	27
1313	same	v1_v2	24
1314	same	v1_v2	19
1315	opp	v1_v2	24
1316	opp	v1_v2	21
1317	same	v1_v2	24
1318	same	v1_v2	21
1319	same	v1_v2	21
1320	same	v1_v2	22
1321	same	v1_v2	21
1322	opp	v1_v2	23
1323	same	v1_v2	21
1324	same	v1_v2	20
1325	opp	v1_v2	20
1326	opp	v1_v2	21
1327	opp	v1_v2	20
1328	opp	v1_v2	25
1329	same	v1_v2	30
1330	opp	v1_v2	21
1331	same	v1_v2	21
1332	same	v1_v2	21
1333	same	v1_v2	22
1334	same	v1_v2	21
1335	opp	v1_v2	21
1336	same	v1_v2	21
1337	same	v1_v2	21
1338	opp	v1_v2	23
1339	opp	v1_v2	21
1340	same	v1_v2	21
1341	same	v1_v2	21
1342	same	v1_v2	27
1343	same	v1_v2	21
1344	same	v1_v2	21
1345	same	v1_v2	23
1346	same	v1_v2	24
1347	opp	v1_v2	21
1348	opp	v1_v2	22
1349	same	v1_v2	21
1350	opp	v1_v2	43
1351	opp	v1_v2	22
1352	opp	v1_v2	21
1353	same	v1_v2	21
1354	same	v1_v2	23
1355	same	v1_v2	23
1356	opp	v1_v2	21
1357	opp	v1_v2	21
1358	same	v1_v2	27
1359	opp	v1_v2	25
1360	opp	v1_v2	21
1361	opp	v1_v2	21
1362	opp	v1_v2	21
1363	opp	v1_v2	21
1364	same	v1_v2	23
1365	same	v1_v2	23
1366	opp	v1_v2	21
1367	opp	v1_v2	21
1368	opp	v1_v2	21
1369	same	v1_v2	21
1370	same	v1_v2	21
1371	same	v1_v2	21
1372	same	v1_v2	21
1373	same	v1_v2	24
1374	opp	v1_v2	21
1375	opp	v1_v2	21
1376	opp	v1_v2	22
1377	opp	v1_v2	26
1378	same	v1_v2	25
1379	same	v1_v2	23
1380	opp	v1_v2	21
1381	same	v1_v2	26
1382	opp	v1_v2	21
1383	same	v1_v2	21
1384	opp	v1_v2	21
1385	opp	v1_v2	21
1386	opp	v1_v2	21
1387	same	v1_v2	21
1388	opp	v1_v2	19
1389	opp	v1_v2	21
1390	same	v1_v2	22
1391	same	v1_v2	23
1392	same	v1_v2	23
1393	same	v1_v2	24
1394	same	v1_v2	21
1395	same	v1_v2	21
1396	opp	v1_v2	20
1397	opp	v1_v2	22
1398	same	v1_v2	21
1399	opp	v1_v2	22
1400	opp	v1_v2	21
1401	same	v1_v2	19
1402	same	v1_v2	21
1403	opp	v1_v2	21
1404	opp	v1_v2	21
1405	opp	v1_v2	21
1406	same	v1_v2	21
1407	same	v1_v2	19
1408	opp	v1_v2	21
1409	opp	v1_v2	21
1410	same	v1_v2	25
1411	opp	v1_v2	21
1412	same	v1_v2	21
1413	same	v1_v2	20
1414	opp	v1_v2	17
1415	opp	v1_v2	21
1416	opp	v1_v2	22
1417	opp	v1_v2	23
1418	opp	v1_v2	24
1419	opp	v1_v2	21
1420	same	v1_v2	21
1421	same	v1_v2	21
1422	same	v1_v2	21
1423	opp	v1_v2	21
1424	same	v1_v2	21
1425	same	v1_v2	30
1426	opp	v1_v2	21
1427	same	v1_v2	21
1428	same	v1_v2	23
1429	same	v1_v2	23
1430	same	v1_v2	21
1431	same	v1_v2	21
1432	same	v1_v2	21
1433	opp	v1_v2	21
1434	same	v1_v2	19
1435	opp	v1_v2	21
1436	same	v1_v2	21
1437	same	v1_v2	21
1438	same	v1_v2	21
1439	opp	v1_v2	20
1440	same	v1_v2	24
1441	same	v1_v2	21
1442	opp	v1_v2	23
1443	opp	v1_v2	21
1444	same	v1_v2	20
1445	same	v1_v2	21
1446	same	v1_v2	21
1447	same	v1_v2	21
1448	opp	v1_v2	21
1449	same	v1_v2	23
1450	opp	v1_v2	27
1451	same	v1_v2	21
1452	same	v1_v2	21
1453	opp	v1_v2	21
1454	opp	v1_v2	21
1455	opp	v1_v2	23
1456	same	v1_v2	21
1457	opp	v1_v2	23
1458	opp	v1_v2	21
1459	opp	v1_v2	24
1460	same	v1_v2	22
1461	same	v1_v2	23
1462	same	v1_v2	22
1463	opp	v1_v2	21
1464	same	v1_v2	21
1465	same	v1_v2	21
1466	opp	v1_v2	21
1467	same	v1_v2	22
1468	opp	v1_v2	21
1469	opp	v1_v2	22
1470	same	v1_v2	20
1471	same	v1_v2	24
1472	opp	v1_v2	21
1473	opp	v1_v2	21
1474	same	v1_v2	21
1475	opp	v1_v2	21
1476	opp	v1_v2	21
1477	same	v1_v2	23
1478	same	v1_v2	21
1479	opp	v1_v2	21
1480	same	v1_v2	24
1481	same	v1_v2	21
1482	opp	v1_v2	21
1483	same	v1_v2	23
1484	same	v1_v2	21
1485	opp	v1_v2	21
1486	opp	v1_v2	21
1487	same	v1_v2	21
1488	opp	v1_v2	22
1489	same	v1_v2	21
1490	same	v1_v2	23
1491	same	v1_v2	21
1492	opp	v1_v2	25
1493	same	v1_v2	22
1494	opp	v1_v2	21
1495	opp	v1_v2	18
1496	opp	v1_v2	22
1497	same	v1_v2	21
1498	same	v1_v2	21
1499	opp	v1_v2	23
1500	same	v1_v2	21
1501	opp	v1_v2	21
1502	opp	v1_v2	21
1503	opp	v1_v2	24
1504	same	v1_v2	23
1505	opp	v1_v2	21
1506	opp	v1_v2	21
1507	opp	v1_v2	23
1508	opp	v1_v2	23
1509	opp	v1_v2	26
1510	same	v1_v2	21
1511	opp	v1_v2	21
1512	same	v1_v2	23
1513	same	v1_v2	20
1514	opp	v1_v2	24
1515	opp	v1_v2	23
1516	same	v1_v2	21
1517	opp	v1_v2	21
1518	same	v1_v2	21
1519	same	v1_v2	21
1520	same	v1_v2	22
1521	same	v1_v2	23
1522	same	v1_v2	24
1523	same	v1_v2	21
1524	same	v1_v2	21
1525	opp	v1_v2	21
1526	opp	v1_v2	23
1527	opp	v1_v2	21
1528	same	v1_v2	21
1529	opp	v1_v2	22
1530	opp	v1_v2	30
1531	same	v1_v2	23
1532	same	v1_v2	22
1533	same	v1_v2	23
1534	same	v1_v2	20
1535	opp	v1_v2	22
1536	same	v1_v2	23
1537	opp	v1_v2	24
1538	opp	v1_v2	21
1539	same	v1_v2	22
1540	opp	v1_v2	21
1541	same	v1_v2	22
1542	same	v1_v2	21
1543	opp	v1_v2	20
1544	same	v1_v2	21
1545	same	v1_v2	21
1546	same	v1_v2	21
1547	same	v1_v2	22
1548	same	v1_v2	22
1549	same	v1_v2	22
1550	same	v1_v2	22
1551	same	v1_v2	21
1552	same	v1_v2	21
1553	same	v1_v2	21
1554	opp	v1_v2	24
1555	opp	v1_v2	20
1556	same	v1_v2	21
1557	same	v1_v2	22
1558	opp	v1_v2	21
1559	same	v1_v2	21
1560	opp	v1_v2	21
1561	same	v1_v2	25
1562	same	v1_v2	21
1563	same	v1_v2	22
1564	same	v1_v2	21
1565	opp	v1_v2	21
1566	opp	v1_v2	24
1567	opp	v1_v2	22
1568	same	v1_v2	24
1569	opp	v1_v2	21
1570	same	v1_v2	21
1571	opp	v1_v2	22
1572	opp	v1_v2	16
1573	opp	v1_v2	19
1574	opp	v1_v2	19
1575	same	v1_v2	27
1576	same	v1_v2	19
1577	opp	v1_v2	21
1578	opp	v1_v2	21
1579	same	v1_v2	21
1580	opp	v1_v2	22
1581	opp	v1_v2	21
1582	same	v1_v2	21
1583	same	v1_v2	24
1584	same	v1_v2	21
1585	opp	v1_v2	23
1586	same	v1_v2	25
1587	opp	v1_v2	21
1588	same	v1_v2	22
1589	same	v1_v2	21
1590	same	v1_v2	19
1591	same	v1_v2	20
1592	opp	v1_v2	21
1593	same	v1_v2	21
1594	same	v1_v2	24
1595	same	v1_v2	17
1596	same	v1_v2	22
1597	opp	v1_v2	21
1598	same	v1_v2	21
1599	same	v1_v2	21
1600	same	v1_v2	24
1601	opp	v2_w2	26
1602	same	v2_w2	14
1603	opp	v2_w2	14
1604	same	v2_w2	18
1605	opp	v2_w2	15
1606	opp	v2_w2	17
1607	opp	v2_w2	13
1608	same	v2_w2	21
1609	same	v2_w2	13
1610	opp	v2_w2	16
1611	same	v2_w2	23
1612	opp	v2_w2	15
1613	same	v2_w2	18
1614	same	v2_w2	15
1615	opp	v2_w2	13
1616	same	v2_w2	20
1617	same	v2_w2	21
1618	opp	v2_w2	21
1619	opp	v2_w2	14
1620	opp	v2_w2	14
1621	opp	v2_w2	49
1622	same	v2_w2	14
1623	same	v2_w2	16
1624	same	v2_w2	13
1625	opp	v2_w2	14
1626	opp	v2_w2	21
1627	opp	v2_w2	19
1628	opp	v2_w2	17
1629	opp	v2_w2	17
1630	opp	v2_w2	15
1631	opp	v2_w2	20
1632	opp	v2_w2	14
1633	opp	v2_w2	22
1634	same	v2_w2	18
1635	same	v2_w2	18
1636	opp	v2_w2	19
1637	opp	v2_w2	21
1638	same	v2_w2	13
1639	same	v2_w2	26
1640	opp	v2_w2	16
1641	same	v2_w2	14
1642	opp	v2_w2	17
1643	same	v2_w2	14
1644	opp	v2_w2	15
1645	same	v2_w2	13
1646	opp	v2_w2	19
1647	same	v2_w2	14
1648	opp	v2_w2	13
1649	same	v2_w2	17
1650	opp	v2_w2	6
1651	same	v2_w2	19
1652	same	v2_w2	22
1653	opp	v2_w2	17
1654	opp	v2_w2	16
1655	opp	v2_w2	14
1656	opp	v2_w2	13
1657	same	v2_w2	12
1658	same	v2_w2	35
1659	opp	v2_w2	14
1660	same	v2_w2	13
1661	same	v2_w2	14
1662	opp	v2_w2	12
1663	opp	v2_w2	19
1664	opp	v2_w2	19
1665	opp	v2_w2	21
1666	same	v2_w2	21
1667	same	v2_w2	14
1668	opp	v2_w2	16
1669	opp	v2_w2	16
1670	same	v2_w2	16
1671	same	v2_w2	14
1672	same	v2_w2	25
1673	opp	v2_w2	17
1674	same	v2_w2	16
1675	same	v2_w2	13
1676	opp	v2_w2	29
1677	same	v2_w2	14
1678	same	v2_w2	22
1679	same	v2_w2	29
1680	same	v2_w2	26
1681	opp	v2_w2	15
1682	opp	v2_w2	13
1683	same	v2_w2	13
1684	opp	v2_w2	21
1685	same	v2_w2	14
1686	same	v2_w2	13
1687	same	v2_w2	20
1688	same	v2_w2	20
1689	opp	v2_w2	20
1690	opp	v2_w2	14
1691	same	v2_w2	15
1692	same	v2_w2	36
1693	opp	v2_w2	15
1694	same	v2_w2	14
1695	opp	v2_w2	14
1696	same	v2_w2	13
1697	opp	v2_w2	15
1698	same	v2_w2	20
1699	opp	v2_w2	13
1700	same	v2_w2	18
1701	opp	v2_w2	17
1702	opp	v2_w2	15
1703	same	v2_w2	17
1704	same	v2_w2	14
1705	same	v2_w2	16
1706	same	v2_w2	15
1707	opp	v2_w2	14
1708	opp	v2_w2	20
1709	opp	v2_w2	16
1710	same	v2_w2	16
1711	opp	v2_w2	17
1712	opp	v2_w2	12
1713	opp	v2_w2	16
1714	opp	v2_w2	21
1715	same	v2_w2	14
1716	same	v2_w2	42
1717	opp	v2_w2	14
1718	opp	v2_w2	20
1719	opp	v2_w2	14
1720	same	v2_w2	19
1721	same	v2_w2	14
1722	opp	v2_w2	12
1723	opp	v2_w2	16
1724	same	v2_w2	19
1725	same	v2_w2	21
1726	same	v2_w2	14
1727	same	v2_w2	15
1728	same	v2_w2	16
1729	same	v2_w2	59
1730	opp	v2_w2	18
1731	opp	v2_w2	14
1732	same	v2_w2	16
1733	same	v2_w2	15
1734	opp	v2_w2	15
1735	opp	v2_w2	15
1736	same	v2_w2	21
1737	same	v2_w2	16
1738	opp	v2_w2	14
1739	opp	v2_w2	14
1740	same	v2_w2	37
1741	same	v2_w2	17
1742	opp	v2_w2	50
1743	opp	v2_w2	14
1744	opp	v2_w2	21
1745	same	v2_w2	21
1746	opp	v2_w2	20
1747	opp	v2_w2	14
1748	same	v2_w2	14
1749	opp	v2_w2	20
1750	opp	v2_w2	17
1751	opp	v2_w2	14
1752	opp	v2_w2	14
1753	same	v2_w2	19
1754	same	v2_w2	30
1755	opp	v2_w2	18
1756	same	v2_w2	15
1757	opp	v2_w2	15
1758	opp	v2_w2	15
1759	opp	v2_w2	16
1760	same	v2_w2	14
1761	same	v2_w2	17
1762	opp	v2_w2	18
1763	same	v2_w2	29
1764	opp	v2_w2	16
1765	opp	v2_w2	15
1766	opp	v2_w2	20
1767	same	v2_w2	14
1768	same	v2_w2	16
1769	opp	v2_w2	19
1770	same	v2_w2	15
1771	opp	v2_w2	16
1772	opp	v2_w2	13
1773	opp	v2_w2	19
1774	same	v2_w2	15
1775	same	v2_w2	18
1776	same	v2_w2	20
1777	opp	v2_w2	12
1778	same	v2_w2	21
1779	same	v2_w2	13
1780	same	v2_w2	15
1781	opp	v2_w2	17
1782	same	v2_w2	14
1783	opp	v2_w2	16
1784	same	v2_w2	16
1785	opp	v2_w2	21
1786	same	v2_w2	19
1787	opp	v2_w2	23
1788	same	v2_w2	14
1789	opp	v2_w2	14
1790	opp	v2_w2	24
1791	opp	v2_w2	15
1792	same	v2_w2	14
1793	same	v2_w2	14
1794	opp	v2_w2	14
1795	opp	v2_w2	16
1796	opp	v2_w2	14
1797	opp	v2_w2	17
1798	same	v2_w2	14
1799	opp	v2_w2	15
1800	same	v2_w2	15
1801	same	v2_w2	15
1802	same	v2_w2	41
1803	opp	v2_w2	15
1804	same	v2_w2	56
1805	same	v2_w2	38
1806	same	v2_w2	17
1807	same	v2_w2	18
1808	opp	v2_w2	16
1809	same	v2_w2	27
1810	same	v2_w2	23
1811	opp	v2_w2	15
1812	same	v2_w2	26
1813	opp	v2_w2	25
1814	opp	v2_w2	9
1815	opp	v2_w2	14
1816	same	v2_w2	29
1817	opp	v2_w2	11
1818	same	v2_w2	24
1819	same	v2_w2	20
1820	opp	v2_w2	12
1821	same	v2_w2	15
1822	opp	v2_w2	20
1823	opp	v2_w2	19
1824	same	v2_w2	15
1825	same	v2_w2	26
1826	opp	v2_w2	19
1827	same	v2_w2	14
1828	opp	v2_w2	21
1829	opp	v2_w2	12
1830	same	v2_w2	15
1831	opp	v2_w2	21
1832	opp	v2_w2	18
1833	opp	v2_w2	25
1834	opp	v2_w2	20
1835	opp	v2_w2	29
1836	same	v2_w2	17
1837	opp	v2_w2	20
1838	opp	v2_w2	22
1839	opp	v2_w2	18
1840	same	v2_w2	24
1841	opp	v2_w2	15
1842	same	v2_w2	18
1843	same	v2_w2	23
1844	opp	v2_w2	65
1845	same	v2_w2	16
1846	opp	v2_w2	63
1847	same	v2_w2	14
1848	same	v2_w2	25
1849	same	v2_w2	15
1850	opp	v2_w2	14
1851	opp	v2_w2	21
1852	opp	v2_w2	14
1853	same	v2_w2	16
1854	same	v2_w2	17
1855	same	v2_w2	15
1856	opp	v2_w2	33
1857	opp	v2_w2	19
1858	same	v2_w2	18
1859	same	v2_w2	16
1860	same	v2_w2	13
1861	same	v2_w2	15
1862	opp	v2_w2	53
1863	same	v2_w2	18
1864	opp	v2_w2	21
1865	opp	v2_w2	14
1866	same	v2_w2	35
1867	same	v2_w2	47
1868	opp	v2_w2	14
1869	opp	v2_w2	16
1870	same	v2_w2	46
1871	same	v2_w2	25
1872	same	v2_w2	17
1873	same	v2_w2	14
1874	same	v2_w2	56
1875	opp	v2_w2	14
1876	opp	v2_w2	14
1877	same	v2_w2	37
1878	same	v2_w2	14
1879	opp	v2_w2	30
1880	same	v2_w2	50
1881	same	v2_w2	20
1882	opp	v2_w2	14
1883	opp	v2_w2	26
1884	opp	v2_w2	21
1885	opp	v2_w2	14
1886	same	v2_w2	19
1887	same	v2_w2	11
1888	opp	v2_w2	21
1889	opp	v2_w2	16
1890	opp	v2_w2	23
1891	opp	v2_w2	14
1892	same	v2_w2	20
1893	same	v2_w2	49
1894	same	v2_w2	11
1895	same	v2_w2	12
1896	opp	v2_w2	57
1897	same	v2_w2	18
1898	opp	v2_w2	21
1899	opp	v2_w2	19
1900	same	v2_w2	17
1901	same	v2_w2	57
1902	opp	v2_w2	33
1903	same	v2_w2	59
1904	same	v2_w2	16
1905	same	v2_w2	29
1906	opp	v2_w2	62
1907	opp	v2_w2	20
1908	opp	v2_w2	14
1909	same	v2_w2	26
1910	opp	v2_w2	14
1911	same	v2_w2	42
1912	same	v2_w2	38
1913	opp	v2_w2	21
1914	same	v2_w2	27
1915	opp	v2_w2	32
1916	same	v2_w2	14
1917	opp	v2_w2	19
1918	same	v2_w2	18
1919	same	v2_w2	18
1920	same	v2_w2	18
1921	same	v2_w2	17
1922	opp	v2_w2	68
1923	opp	v2_w2	32
1924	same	v2_w2	19
1925	opp	v2_w2	19
1926	same	v2_w2	29
1927	same	v2_w2	22
1928	opp	v2_w2	31
1929	same	v2_w2	30
1930	same	v2_w2	16
1931	opp	v2_w2	14
1932	same	v2_w2	12
1933	same	v2_w2	14
1934	same	v2_w2	13
1935	opp	v2_w2	15
1936	same	v2_w2	62
1937	same	v2_w2	21
1938	same	v2_w2	20
1939	same	v2_w2	35
1940	same	v2_w2	14
1941	same	v2_w2	22
1942	same	v2_w2	18
1943	same	v2_w2	16
1944	same	v2_w2	21
1945	same	v2_w2	15
1946	same	v2_w2	16
1947	same	v2_w2	46
1948	opp	v2_w2	29
1949	opp	v2_w2	16
1950	same	v2_w2	12
1951	opp	v2_w2	24
1952	same	v2_w2	20
1953	opp	v2_w2	20
1954	same	v2_w2	15
1955	same	v2_w2	21
1956	opp	v2_w2	14
1957	opp	v2_w2	62
1958	opp	v2_w2	21
1959	same	v2_w2	14
1960	same	v2_w2	15
1961	same	v2_w2	21
1962	same	v2_w2	21
1963	same	v2_w2	14
1964	same	v2_w2	19
1965	same	v2_w2	15
1966	opp	v2_w2	14
1967	same	v2_w2	46
1968	opp	v2_w2	55
1969	same	v2_w2	19
1970	opp	v2_w2	36
1971	same	v2_w2	14
1972	same	v2_w2	10
1973	opp	v2_w2	13
1974	same	v2_w2	20
1975	opp	v2_w2	15
1976	opp	v2_w2	18
1977	opp	v2_w2	14
1978	same	v2_w2	19
1979	opp	v2_w2	19
1980	same	v2_w2	17
1981	same	v2_w2	19
1982	opp	v2_w2	33
1983	opp	v2_w2	28
1984	same	v2_w2	20
1985	opp	v2_w2	56
1986	same	v2_w2	20
1987	same	v2_w2	16
1988	opp	v2_w2	14
1989	same	v2_w2	30
1990	opp	v2_w2	14
1991	same	v2_w2	21
1992	opp	v2_w2	23
1993	same	v2_w2	16
1994	opp	v2_w2	15
1995	same	v2_w2	26
1996	opp	v2_w2	15
1997	same	v2_w2	13
1998	opp	v2_w2	17
1999	same	v2_w2	16
[truncated: 3,350 more rows]

## Sheet: TBL_1B
arm_assign	v1_v2	v2_w2	v2_v3	v2_w3	w3_v3	v3_w4	w3_nc	w4_nc
same	21	26	253	253	0	155	1.14613	1.11394
same	23	14	248	248	0	158	1.32222	1.04139
opp	32	14	249	249	0	158	1.75587	1.78533
same	21	18	251	251	0	155	0.954243	0.60206
opp	21	15	244	244	0	165	1.32222	1.83251
opp	23	17	259	259	0	157	1.38021	1.38021
opp	21	13	266	266	0	140	1.04139	2.61595
same	25	21	248	248	0	158	1.4624	2.09691
same	21	13	265	265	0	154	1.91908	1.83885
same	20	18	261	261	0	157	1.11394	1.47712
opp	20	13	274	274	0	148	1.38021	2.53782
same	21	20	252	252	0	154	1.11394	1.27875
opp	21	21	259	259	0	147	1.14613	1
opp	21	21	249	249	0	157	0.845098	1.17609
opp	21	22	253	253	0	154	0	1.47712
same	21	18	255	255	0	151	1.69897	1.43136
opp	21	21	250	250	0	156	1.66276	1.69897
same	24	26	263	263	0	150	1.32222	1.04139
same	19	13	272	272	0	148	1.34242	1.27875
opp	21	13	264	264	0	154	1.32222	1.27875
same	22	19	248	248	0	164	1.51851	1
opp	21	14	269	269	0	149	1.59106	1.85733
same	21	12	278	278	0	139	1.27875	1.07918
opp	21	14	251	251	0	155	1.27875	1.20412
same	21	14	246	246	0	160	0.90309	0.845098
opp	21	19	266	266	0	147	1.75587	0.845098
same	21	21	266	266	0	139	0.954243	1.07918
same	21	14	251	251	0	163	0.90309	1.23045
opp	21	16	258	251	7	157	1.86923	1
same	21	25	252	252	0	157	1	1.17609
same	21	16	274	274	0	147	1.38021	1.47712
same	22	14	265	265	0	154	0.477121	0.30103
same	20	22	258	258	0	147	1.04139	0.954243
same	21	29	266	266	0	147	1.17609	1.23045
same	30	26	252	252	0	160	1.17609	1.53148
opp	21	15	256	256	0	161	1.27875	1.17609
opp	21	20	245	245	0	160	1.5682	1.23045
opp	21	15	264	264	0	148	1.25527	0.69897
opp	19	14	265	265	0	153	1.36173	0.30103
opp	21	15	258	258	0	149	1.66276	1.47712
same	21	17	258	258	0	159	1.32222	1.23045
same	21	16	259	259	0	148	1.74819	0
opp	21	20	251	251	0	163	1.38021	1.14613
opp	22	17	250	250	0	161	0.90309	0.845098
same	22	14	263	263	0	155	0	0
same	21	42	269	269	0	147	0.477121	1
opp	21	14	253	253	0	161	1.11394	0.845098
opp	21	20	252	252	0	151	1.66276	1.20412
same	21	19	252	252	0	152	0.845098	1.30103
same	21	14	248	248	0	158	2.03342	1.62325
same	23	15	252	252	0	161	0.954243	1.51851
same	21	16	259	259	0	147	0.845098	0.845098
same	21	16	255	255	0	160	1.97772	2.03743
opp	21	14	257	257	0	160	1.11394	1.69897
opp	21	21	251	251	0	152	0.954243	2.63949
same	22	21	256	256	0	146	1.74036	1.92942
opp	20	14	259	259	0	157	1.34242	1.23045
opp	22	14	257	257	0	160	0.954243	0.954243
opp	19	14	253	251	2	160	1.60206	1.04139
same	20	30	252	252	0	156	1.66276	2.02119
opp	22	15	262	262	0	146	1.63347	1.25527
opp	21	16	260	260	0	148	1.6721	1.62325
opp	21	15	259	259	0	148	1.44716	1.04139
same	21	15	267	267	0	141	2.07918	2.37291
same	21	13	257	257	0	150	1.20412	1.25527
opp	20	17	259	259	0	147	1.5563	1.41497
same	20	14	259	259	0	147	0.477121	1.39794
opp	20	14	249	249	0	158	1.65321	1.6902
opp	21	15	252	252	0	154	1.88081	1.65321
same	22	17	252	252	0	161	1.54407	1.50515
same	21	23	257	257	0	161	1.93952	1.72428
opp	26	29	251	251	0	152	2.14922	3.39811
opp	21	65	269	269	0	149	1.11394	1.44716
opp	20	14	267	267	0	173	0.845098	0.845098
opp	21	21	247	247	0	165	1.77815	1.07918
same	22	16	261	261	0	145	0.845098	1.61278
opp	22	21	251	251	0	183	1.85733	1.78533
opp	21	14	272	272	0	148	0.778151	0
same	21	12	264	264	0	172	1.17609	1.23045
same	21	21	251	251	0	162	1.54407	1.44716
same	25	14	251	251	0	156	2.17026	2.14613
opp	26	14	263	263	0	144	1.17609	0
opp	21	19	266	266	0	136	1.25527	1.17609
opp	22	18	257	257	0	160	1.07918	1.27875
same	21	19	251	251	0	183	1.5563	1.59106
opp	23	17	281	281	0	140	1.25527	1.54407
same	21	19	259	259	0	162	1.14613	0.954243
opp	25	29	259	259	0	172	1.95424	1.61278
opp	20	14	256	256	0	194	0.69897	1.23045
same	24	20	256	256	0	162	1.51851	1.51851
opp	20	16	252	252	0	158	1.17609	1.11394
same	21	13	253	253	0	157	1.25527	1.11394
same	27	18	259	259	0	156	0.69897	1.11394
opp	21	16	260	260	0	162	1.65321	1.89209
same	21	20	258	258	0	159	0.845098	1.07918
same	21	60	271	271	0	152	2.22272	0.60206
same	21	16	261	261	0	146	1.50515	2.38382
same	19	15	259	258	1	195	1.30103	0.90309
same	21	12	257	257	0	165	2.04139	2.06819
same	21	28	246	246	0	166	1.63347	1.65321
opp	21	14	265	265	0	154	1.89209	1.82607
opp	19	23	252	252	0	160	1.78533	1.68124
opp	21	13	258	258	0	162	1.47712	1.36173
opp	25	46	259	259	0	147	1.62325	1.68124
same	23	16	259	259	0	175	0.30103	0.954243
same	22	21	267	267	0	173	1.25527	1.49136
opp	21	13	257	257	0	165	1.32222	1.38021
opp	21	17	266	266	0	171	1.30103	2.81291

## Sheet: TBL_2A & FIG_2_done
arm	w2_lumit	w2_elisa	w3_lumit	w3_elisa	w4_lumit	w4_elisa
opp	2.52701	1.27875	1.2935	0.230449	2.2293	0.78533
same	2.74939	1.43136	0.714164	0.0791812	1.54158	0.69897
opp	3.21781	1.89763	1.18821	0.0791812	2.44346	0.977724
same	2.93951	1.47712	1.46651	0.643453	2.09833	0.431364
opp	2.34363	1	0.420543	-0.154902	1.69133	0.544068
opp	2.78689	1.53148	1.75731	0.477121	2.22837	0.812913
opp	3.20949	1.44716	1.2724	0.255273	NA	NA
same	3.44587	1.9345	1.61928	0.851258	2.23384	1.56229
same	2.7521	1.5682	0.83977	0.20412	2.17704	1.06446
opp	2.10728	0.845098	0.474786	-0.221849	1.87051	0.278754
same	3.86038	2.40993	NA	NA	NA	NA
opp	2.65496	1.76343	1.07172	0.30103	2.14925	1.60206
same	3.08573	1.91908	1.4625	0.176091	2.3591	1.08991
same	2.80117	1.79934	NA	NA	2.33835	1.02119
opp	2.84817	1.34242	2.12007	0.838849	NA	NA
same	2.35268	1.38021	1.22584	0.491362	2.46236	1.26717
same	2.89276	1.61278	NA	NA	NA	NA
opp	2.95039	1.32222	1.83414	0.643453	2.10845	0.672098
opp	3.21691	2.26245	NA	NA	NA	NA
opp	3.33323	1.716	NA	NA	NA	NA
opp	2.88647	0.954243	0.948993	0	2.35119	1.38382
opp	2.65953	1.14613	NA	NA	NA	NA
same	3.09872	1.65321	1.2303	0.146128	1.98978	1.65706
same	1.99968	0.90309	0.736601	0.0413927	2.18551	0.929419
same	2.79477	1.32222	NA	NA	NA	NA
opp	2.78612	1.89763	1.69676	0.778151	2.22221	0.826075
opp	2.80475	1.27875	0.656561	-0.221849	2.39702	0.869232
opp	3.32331	1.69897	1.67184	0.633468	1.92088	1.58659
opp	2.74279	1	1.01748	-0.09691	2.60798	1.38202
opp	3.0591	1.6721	1.39524	0.20412	NA	NA
opp	2.58811	0.778151	1.09937	0	2.24226	0.732394
opp	2.03714	0.90309	0.137231	-0.154902	2.21603	0.518514
opp	2.60772	1.64345	0.93432	0.0413927	2.0393	0.612784
opp	2.35585	1.38021	0.583754	-0.30103	1.95492	0.623249
same	2.53335	1.34242	0.921084	-0.154902	2.45079	0.826075
same	3.16523	1.66276	1.01477	-0.154902	1.92983	0.832509
opp	3.04176	1.98677	1.37964	0.0413927	2.37539	1.40312
opp	3.47507	1.79934	1.44253	0.518514	2.17529	0.982271
same	3.27435	1.60206	1.41777	0.20412	2.2093	0.94939
same	2.36233	1.36173	NA	NA	NA	NA
same	2.47034	1.4624	1.48128	0.612784	2.26576	1.21748
opp	2.93956	1.81954	1.56879	0.255273	2.68347	1.11394
same	3.77792	2.22531	1.38388	0.913814	2.35908	1.21748
opp	3.12938	1.36173	1.35813	0.230449	2.14232	0.919078
same	2.53113	1.83885	1.05225	-0.09691	1.58995	1.13033
opp	2.93813	1.60206	0.816797	0.0413927	2.12218	1.75128
same	2.92453	1.94448	1.42014	0.462398	2.13848	1.20952
opp	3.28096	1.80618	NA	NA	1.9565	1.20683
same	2.75423	1.63347	NA	NA	NA	NA
opp	2.82097	1.57978	1.25644	0.176091	1.94827	0.977724
same	2.74498	1.25527	NA	NA	NA	NA
opp	3.60048	1.79934	2.0132	1.1271	2.55133	1.39445
same	2.28083	0.954243	0.666052	-0.154902	1.52218	0.623249
same	2.4414	1.30103	1.4152	0.255273	1.83923	1.01284
opp	2.90915	1.6721	1.6195	0.70757	2.39428	1.1038
opp	2.26472	1.38021	1.34027	0.863323	NA	NA
opp	2.47469	2.00432	0.801545	0.0791812	2.15394	1.50651
opp	2.73913	1.72428	1.21064	0.278754	2.1634	1.81757
same	2.41612	1.17609	0.928463	-0.154902	2.22909	1.17898
same	3.46199	2.20683	1.50676	0.690196	2.20186	1.0086
opp	3.16853	1.14613	1.36662	0.531479	2.34953	1.20952
same	3.28352	2.03342	1.5587	0.447158	2.40357	1.00432
same	2.78765	1.73239	0.856093	-0.0457575	2.18279	0.986772
opp	1.59908	0	0.530969	-0.221849	1.28981	0.230449
opp	3.40988	1.53148	1.72327	0.78533	2.1176	1.49831
opp	3.37656	1.51851	1.36002	0.778151	2.05223	1.19312
opp	2.9522	1.6902	NA	NA	2.00043	1.00432
same	2.50977	1.07918	1.00365	0.20412	1.53186	0.716003
same	3.07017	1.94448	1.7838	0.30103	1.98735	0.763428
opp	2.54146	1.66276	1.10165	0.322219	NA	NA
opp	3.01626	1.61278	0.870148	0.380211	1.95265	1.07555
same	2.90643	1.8451	1.12577	0.30103	NA	NA
same	2.95877	1.85126	1.41103	0.255273	2.17342	1.0569
opp	3.50661	1.49136	1.36443	0.531479	2.35702	1.43136
same	3.35802	1.83885	1.66402	0.60206	2.04265	1.31806
same	2.91279	1.99123	1.29173	0.20412	2.1903	1.27184
opp	2.5393	1.44716	1.35611	0.322219	2.20382	1.10037
same	2.95105	1.64345	0.608419	-0.221849	1.71096	0.544068
same	3.40902	1.74036	1.64448	0.477121	2.22433	1.06819
same	2.21951	1.17609	0.782927	-0.30103	2.50621	1.08636
same	3.20093	1.50515	1.40648	0.643453	2.38383	0.826075
opp	2.64373	1.34242	1.19884	0.230449	2.4537	1.5302
opp	3.29027	1.73239	NA	NA	1.93495	1.47422
opp	2.8909	1.5563	NA	NA	NA	NA
same	2.45742	1.14613	1.00926	-0.30103	1.9922	0.995635
opp	3.44122	2.07555	1.45667	0.633468	2.29763	1.26245
same	2.7384	1.83251	1.56933	0.681241	2.09407	1.73878
same	2.88614	1.57978	1.36423	0.255273	2.01225	0.792392
same	2.21747	1.07918	0.918835	-0.09691	1.5256	1.0086
same	2.91136	1.70757	1.65249	0.361728	2.10486	1.03342
opp	2.75474	1.64345	1.28364	0.176091	2.13196	1.45332
opp	2.5022	1.11394	0.705228	-0.154902	2.00806	0.662758
same	2.1402	1.59106	1.21807	0.740363	1.79965	0.908485
same	3.31835	2.04139	2.05971	1.21219	NA	NA
opp	3.22001	2.13988	1.44481	0.176091	2.32837	1.63949
same	2.85996	1.23045	NA	NA	NA	NA
same	3.14932	2.15836	1.17741	0.255273	NA	NA
opp	2.69307	1.54407	1.26626	0.0413927	2.25474	0.732394
same	2.86646	2.02531	1.40395	0.653213	1.87935	0.792392
opp	2.28039	1.9345	1.43951	0.568202	2.12243	1.47712
same	2.75565	1.4624	1.01206	-0.154902	2.23565	0.94939
opp	3.1825	1.90309	NA	NA	NA	NA
same	2.72476	1.59106	0.962259	0.0791812	2.13886	1.25768
opp	3.35711	1.6721	1.71304	0.732394	NA	NA
opp	3.00674	1.78533	1.53802	0.146128	2.32128	1.26007
same	2.48813	1.36173	0.88428	0.113943	2.17934	0.812913
same	3.30327	1.73239	NA	NA	NA	NA
same	3.18812	1.63347	1.26054	0.278754	1.71488	0.863323
same	2.51824	1.61278	1.1083	0.724276	1.75741	0.857332
opp	2.97597	1.78533	NA	NA	2.20874	1.33846
opp	2.67889	1.44716	1.30491	0.361728	2.04887	1.71265
opp	3.40669	1.83251	1.47378	0.322219	2.3669	0.959041
same	3.1445	1.27875	1.12312	-0.0457575	2.03125	0.579784
opp	3.06403	2	1.72673	0.30103	2.48457	1.30103
opp	2.50327	1.39794	NA	NA	NA	NA
opp	2.98079	1.75587	1.02985	0.113943	NA	NA
opp	2.75899	1.39794	1.51649	0.531479	NA	NA
same	2.23295	1.30103	0.831694	0.146128	2.36731	1.18469
same	2.99408	1.30103	1.98299	1.04532	2.49575	1.55388
opp	2.92224	1.91908	1.15289	0.113943	2.3569	0.973128
opp	2.33059	1.32222	1.23859	0.255273	2.41937	1.0569
opp	2.60975	1.23045	1.24498	0.0413927	2.53725	1.17026
same	2.49143	1.30103	0.889515	-0.154902	2.37118	0.838849
same	2.7011	1	0.5129	-0.154902	2.46429	1.06446
opp	3.00409	1.87506	NA	NA	NA	NA
same	3.06621	1.50515	NA	NA	NA	NA
opp	3.42768	2.0607	1.85623	0.845098	2.45161	0.977724
same	2.92554	1.27875	1.31059	0.230449	NA	NA
same	3.77578	1.83251	1.39804	0.30103	2.46792	1.19312
same	2.27622	0.90309	0.917994	0.113943	2.17178	0.838849
same	1.83128	1.23045	0.552454	-0.221849	1.50935	0.78533
same	2.80573	1.34242	0.943213	0.322219	2.24733	0.763428
same	1.7668	0.778151	NA	NA	NA	NA
opp	2.57131	1	1.87147	1.45179	1.8117	0.50515
opp	3.19599	2.42975	1.35604	0.50515	2.36463	1.16732
same	2.68544	1.17609	0.963989	0.113943	2.47065	1.23045
same	3.13445	1.5563	NA	NA	NA	NA
opp	3.27773	2.01703	NA	NA	2.48688	1.45637
opp	3.13685	1.74036	NA	NA	NA	NA
same	3.0421	1.25527	0.989496	0.0413927	2.45685	1.38739
same	2.87692	1.68124	1.53383	0.544068	2.17393	0.986772
opp	3.13636	1.98227	1.82427	0.255273	2.26372	1.35793
opp	2.51686	0.845098	0.921542	0	2.45316	1.04139
same	2.77583	1.38021	1.43645	0.544068	2.40634	1.73159
same	2.96927	1.91381	1.85445	0.792392	2.5594	2.04922
opp	2.53688	1.17609	NA	NA	NA	NA
opp	2.98191	1.85126	1.71369	0.342423	NA	NA
opp	3.4774	2.27646	1.08885	0.361728	NA	NA
same	3.3221	2.18469	1.89435	1.32015	2.48415	1.26482
opp	3.15086	1.89763	1.93743	0.69897	2.62811	1.33646
opp	2.37262	1.32222	1.56273	0.623249	2.57558	1.20412
same	2.54962	1.41497	0.642959	0.176091	1.54683	0.851258
opp	2.85314	1.61278	1.22302	0.322219	NA	NA
opp	2.38073	1.50515	1.09561	0	2.36457	1.05308
opp	2.67773	1.32222	1.37218	0.322219	2.32387	0.924279
opp	3.07364	2.02119	1.84748	0.770852	2.52845	1.39445
same	2.50309	1.68124	NA	NA	NA	NA
same	1.26653	0.30103	NA	NA	NA	NA
same	3.25553	1.47712	1.57321	0.447158	2.13996	1.86213
opp	3.4314	2.08636	1.94542	1.05308	2.38692	2.10857
same	2.91011	2.20683	1.58556	1.0086	2.48564	1.7356
opp	2.72686	1.97772	1.07945	-0.0457575	2.2308	0.908485
opp	2.86477	1.34242	0.67455	0.0413927	2.37472	1.07918
opp	2.94916	2.07188	1.52424	0.20412	2.51593	1.12385
same	2.06485	0.954243	NA	NA	NA	NA
same	2.25686	1	NA	NA	2.52093	1.06819
opp	2.74858	1.8451	1.41294	0.380211	2.36331	1.12385
same	3.06766	2.01703	1.37016	0.491362	2.65785	1.24797
opp	2.54705	2.02531	1.56962	0.568202	2.68317	1.39445
opp	3.12145	1.86332	1.46788	0.681241	2.48793	1.33846
opp	2.5025	1.23045	0.94875	0.0791812	2.37247	0.892095
same	2.16043	1.49136	1.32623	0.30103	2.42045	0.991226
same	3.22676	1.38021	NA	NA	2.35791	1.09691
opp	2.79413	1.81291	NA	NA	NA	NA
same	2.30273	1.61278	0.736388	-0.221849	NA	NA
opp	3.56819	1.92942	1.56201	0.462398	2.44603	1.31597
opp	3.32348	1.98227	1.8417	0.672098	2.47765	1.60959
opp	2.5481	1.23045	0.839402	-0.154902	2.06578	0.778151
same	3.20382	1.95904	1.78709	0.623249	2.69474	1.52375
same	2.49814	1.17609	NA	NA	NA	NA
same	3.06156	2.04922	1.64751	0.447158	2.43391	1.16435
opp	3.16977	1.93952	1.16146	0.255273	2.54145	1.35411
same	2.6461	1.60206	1.16965	0.113943	2.23906	1.2014
same	2.94283	1.83885	1.41231	0.431364	2.20835	1.1038
same	2.06771	1.25527	1.19923	0.20412	2.19038	0.681241
opp	3.02971	1.75587	1.09021	0.278754	2.33996	1.52504
same	2.3049	1.20412	0.816539	0.0413927	2.03602	1.23805
opp	2.36064	1.17609	NA	NA	NA	NA
same	2.81474	1.86332	1.57503	0.50515	1.86709	1.31806
opp	3.91157	2.1038	NA	NA	NA	NA
same	2.69808	1.53148	1.14067	0.255273	2.23128	1.26717
opp	2.72963	1.43136	NA	NA	NA	NA
same	3.09697	1.89763	1.61436	0.50515	1.73258	0.732394
opp	3.37912	1.77815	1.3206	0.39794	2.4384	1.65031
opp	2.15009	0.69897	NA	NA	2.47686	1.18184
opp	2.72928	1.85126	NA	NA	NA	NA
same	2.39785	1.61278	1.02849	0.591065	NA	NA
same	2.36131	1.8451	1.69718	0.39794	NA	NA
opp	2.37056	1.77085	1.12073	0.230449	2.17324	0.812913
opp	2.77304	2.13672	1.6263	0.863323	2.42248	1.65992
opp	2.8429	2.02119	1.86971	0.39794	2.04575	0.414973
opp	2.81823	1.59106	1.46857	0.491362	NA	NA
same	1.95149	1.04139	0.627562	-0.221849	1.7629	0.724276
opp	2.98791	2.13033	1.99782	1.12057	2.53755	1.84634
same	2.74988	1.99564	1.27651	0.146128	NA	NA
same	2.6359	1.72428	0.727218	0.623249	NA	NA
same	2.98169	1.75587	1.28893	-0.0457575	2.4516	1.18469
opp	2.32585	1.57978	0.509077	-0.30103	2.4143	1.15836
same	2.44738	0.69897	NA	NA	NA	NA
same	3.17959	2.07188	2.17539	0.90309	NA	NA
same	2.67313	1.73239	1.25925	0.322219	2.30739	0.851258
same	3.12433	2.33445	1.64836	0.681241	NA	NA
opp	2.70236	1.90309	1.08523	0.740363	2.57891	0.944483
same	2.65947	1.44716	0.895866	0.380211	NA	NA
same	3.61385	1.96379	1.72539	0.662758	2.32016	0.977724
opp	1.91473	1.07918	1.39048	0.740363	2.37253	0.973128
same	2.22272	1.32222	0.926449	-0.09691	NA	NA
same	2.59209	1.39794	NA	NA	NA	NA
opp	2.80647	1.51851	1.59045	0.50515	2.55777	1.49969
opp	2.73732	2.07188	1.39064	0.39794	NA	NA
opp	2.69501	1.59106	1.67008	0.361728	2.23106	1.26482
same	3.30546	1.54407	1.36641	0.322219	NA	NA
opp	3.01363	2.09342	1.83127	1.48996	NA	NA
same	3.4792	1.716	1.70963	0.672098	NA	NA
same	2.48044	0.778151	1.40963	-0.09691	NA	NA
opp	2.51594	1.23045	0.986688	-0.30103	2.38402	1.24797
same	3.72299	2.0086	NA	NA	NA	NA
opp	2.2625	1.39794	0.793207	-0.0457575	NA	NA
same	2.5472	1.62325	NA	NA	NA	NA
opp	3.36202	1.5682	0.834397	-0.221849	NA	NA
same	2.6701	1.75587	0.846878	-0.09691	NA	NA
same	2.45525	1.14613	0.750025	0.0791812	NA	NA
opp	3.05014	1.91908	1.63329	0.672098	NA	NA
same	3.1713	1.98677	1.43382	0.380211	NA	NA
opp	2.86424	1.88649	NA	NA	NA	NA
opp	2.76132	1.51851	1.50067	0.322219	NA	NA
same	3.512	2.23805	2.03641	0.80618	NA	NA
opp	2.29979	1.11394	NA	NA	NA	NA
opp	3.58661	2.16137	1.39122	0.431364	2.48464	1.59106
opp	3.27594	1.65321	1.57014	0.380211	NA	NA
opp	2.93569	1.44716	1.40849	0.20412	NA	NA
opp	3.16644	1.94448	1.59797	0.69897	NA	NA
opp	3.08329	1.87506	1.53673	0.0791812	NA	NA
same	2.84708	1.36173	1.26526	0	NA	NA
opp	2.94417	1.99564	1.60027	0.322219	NA	NA
opp	3.17695	1.62325	NA	NA	NA	NA
same	3.47513	2.00432	NA	NA	NA	NA
opp	2.77799	1.61278	NA	NA	NA	NA
same	3.50074	2.01284	1.22858	0.361728	NA	NA
opp	3.34844	1.99123	1.54381	0.361728	2.44734	1.79099
same	3.73089	2.11394	NA	NA	NA	NA
opp	2.85951	1.53148	NA	NA	NA	NA
same	3.65879	1.98227	1.68293	0.740363	NA	NA
opp	3.02736	1.34242	2.34959	1.8488	2.52374	1.71012
same	2.79075	1.90849	0.630487	-0.221849	2.15801	0.568202
opp	3.08718	1.53148	NA	NA	NA	NA
opp	2.81168	1.43136	1.81085	0.986772	NA	NA
same	2.99138	2.15534	NA	NA	NA	NA
same	3.29373	1.4624	1.77342	0.50515	NA	NA
same	2.86734	1.61278	1.34874	0.176091	NA	NA
opp	2.75679	1.39794	NA	NA	NA	NA
opp	3.08548	1.74036	1.07857	-0.154902	NA	NA
opp	2.56702	1.50515	0.950946	0.230449	2.1999	0.986772
same	2.72311	1.87506	NA	NA	NA	NA
same	2.53319	1.8451	0.889644	-0.154902	NA	NA
same	2.872	1.65321	1.34506	0.633468	NA	NA
same	3.3619	1.60206	NA	NA	NA	NA
same	3.00955	1.61278	2.09048	0.819544	NA	NA
opp	2.79958	1	NA	NA	NA	NA
opp	3.34105	1.60206	NA	NA	NA	NA
same	2.49081	1.53148	NA	NA	NA	NA
opp	2.66546	1.49136	1.35906	0.113943	NA	NA
same	2.85357	2.08636	1.68014	0.380211	NA	NA
same	3.122	1.27875	NA	NA	NA	NA
same	2.62595	1.5563	1.34978	0.30103	NA	NA
same	3.06613	1.53148	0.926685	-0.154902	1.7934	0.568202
opp	2.54065	1.20412	NA	NA	NA	NA
opp	2.93619	1.57978	NA	NA	NA	NA
opp	2.4117	1.04139	1.29468	0.278754	NA	NA
same	2.93172	1.5682	1.25585	0.176091	NA	NA
opp	3.20948	1.72428	1.65972	0.740363	NA	NA
opp	2.28692	1.25527	0.945904	-0.0457575	NA	NA
same	3.10932	1.69897	NA	NA	NA	NA
same	1.88979	0.845098	0.570949	-0.221849	2.35482	1.75967
same	2.26358	1.30103	NA	NA	NA	NA
opp	2.56058	1.30103	1.20628	0	NA	NA
opp	1.28818	0	1.58107	0.60206	NA	NA
opp	3.43869	1.5563	1.54286	0.462398	NA	NA
same	2.41896	1.17609	2.16743	-0.30103	NA	NA
same	3.0011	1.65321	1.61129	0.39794	NA	NA
same	3.5823	2.20683	NA	NA	NA	NA
same	2.89553	2.01703	1.54944	0.477121	NA	NA
same	3.20549	2.22011	1.4636	0.653213	2.29703	1.96379
same	2.67656	1.20412	1.68747	0.491362	NA	NA
opp	2.75635	2.57978	1.94249	1.53403	NA	NA
same	2.35417	1.49136	NA	NA	NA	NA
opp	3.43625	2.12385	1.64224	0.491362	NA	NA
same	2.85627	1.14613	0.785304	-0.221849	NA	NA
same	2.77686	2	1.45074	0.361728	NA	NA
opp	2.39953	0.90309	NA	NA	NA	NA
opp	3.11994	1.34242	NA	NA	NA	NA
same	2.88163	1.25527	1.03332	0.0413927	NA	NA
same	2.76633	1.32222	0.89695	0.431364	NA	NA
opp	2.93976	1.99123	NA	NA	NA	NA
opp	3.32166	1.89763	1.53082	0.447158	NA	NA
opp	2.78913	1.6721	1.47314	0.556303	2.18203	0.591065
opp	3.08839	1.78533	2.15578	0.857332	NA	NA
same	3.24435	2.08991	1.12528	0.278754	1.91638	0.959041
same	3.29558	1.75587	1.59233	0.278754	NA	NA
opp	3.3684	1.90309	NA	NA	NA	NA
opp	3.0552	2.00432	1.47703	0.579784	NA	NA
opp	2.51989	1.11394	1.15209	0	1.96672	0.778151
opp	3.41546	1.63347	NA	NA	NA	NA
opp	2.3499	0.845098	0.932762	-0.154902	NA	NA
same	2.61737	1.25527	NA	NA	NA	NA
same	2.31135	1.43136	NA	NA	NA	NA
same	2.77706	1.82607	0.723728	-0.154902	2.39331	1.57287
same	3.03642	1.78533	NA	NA	NA	NA
same	2.52231	1.20412	NA	NA	NA	NA
opp	2.36437	1.53148	1.60367	0.431364	NA	NA
same	2.87659	1.82607	0.912943	0.230449	NA	NA
opp	2.90726	1.51851	NA	NA	NA	NA
opp	2.95454	1.9345	1.85948	1.11727	NA	NA
same	2.72965	1.8451	0.880605	0.278754	2.2689	1.49969
same	2.86058	1.69897	NA	NA	NA	NA
opp	3.03249	1.34242	1.13665	0	NA	NA
same	2.45415	1.61278	NA	NA	NA	NA
same	2.68479	1.23045	NA	NA	NA	NA
same	2.67065	1.20412	1.05301	0	1.87275	0.755875
opp	2.77037	1.41497	NA	NA	NA	NA
opp	3.40348	1.95904	1.73986	0.892095	NA	NA
opp	3.18088	1.86332	NA	NA	NA	NA
opp	2.71912	1	0.870581	0.963788	NA	NA
same	1.9247	0.90309	1.1378	-0.09691	NA	NA
same	2.49244	0.954243	0.841253	-0.221849	NA	NA
same	2.52888	0.954243	NA	NA	NA	NA
same	2.20161	0.477121	0.806972	0.278754	NA	NA
opp	2.53772	1.5563	1.06374	0.361728	2.15644	0.94939
same	3.04222	1.81291	NA	NA	NA	NA
same	2.78052	1.32222	0.902385	0.146128	NA	NA
opp	3.16786	1.81954	1.60323	0.255273	NA	NA
same	2.91166	2.08279	NA	NA	NA	NA
opp	3.46771	2.09691	NA	NA	NA	NA
opp	2.72452	1.07918	NA	NA	NA	NA
opp	3.27782	2.05308	1.78157	0.612784	NA	NA
opp	3.10329	1.72428	NA	NA	NA	NA
same	2.50432	1.44716	NA	NA	2.32496	1.40312
same	2.43871	1.41497	2.18307	1.07188	2.43574	1.49969
same	3.22998	1.64345	1.11522	0.414973	1.77321	1.72835
same	2.70068	1.5563	1.42355	0.278754	1.95414	0.763428
opp	2.67457	1.27875	1.30485	0.113943	NA	NA
opp	2.74435	1.32222	0.877653	-0.09691	2.12696	1.54654
same	3.61501	2.04532	1.66699	0.342423	NA	NA
opp	3.21854	2.1271	2.39828	1.76864	NA	NA
same	3.04418	1.68124	NA	NA	NA	NA
same	3.18167	2.19866	1.1902	0.342423	2.40068	1.22011
opp	3.21569	1.6721	NA	NA	NA	NA
opp	1.84721	0.30103	NA	NA	NA	NA
opp	3.02304	1.32222	NA	NA	NA	NA
same	3.29286	1.69897	1.68142	0.838849	NA	NA
opp	2.69342	1.92428	NA	NA	NA	NA
same	2.83086	1.80618	NA	NA	NA	NA
opp	2.87511	1.69897	NA	NA	NA	NA
opp	3.13225	1.99564	NA	NA	NA	NA
opp	2.48438	1.6902	2.01566	0.740363	2.37624	1.52375
same	2.48333	1.47712	1.06963	0.0413927	1.96435	0.60206
same	1.95142	1.17609	0.580307	-0.09691	NA	NA
same	2.33478	0.90309	1.63786	0.431364	NA	NA
opp	2.82044	1.716	NA	NA	2.34042	1.02531
same	2.63049	1.17609	NA	NA	NA	NA
same	2.79119	1.60206	0.673306	-0.154902	NA	NA
same	2.29667	1.14613	0.550426	-0.221849	2.08338	1.26007
same	2.56403	1.53148	0.815765	0.0791812	NA	NA
same	2.48384	1.69897	1.10537	0.361728	2.07364	1.04532
same	2.69042	1.07918	0.905426	0.361728	NA	NA
same	2.57529	1.77085	NA	NA	2.21474	1.94939
same	3.4462	1.59106	1.32989	0.361728	NA	NA
same	2.65337	1.4624	1.12431	0.113943	2.09948	0.716003
same	3.30453	1.95424	1.95001	1.01284	NA	NA
opp	2.63032	1.14613	NA	NA	NA	NA
same	2.91689	2.03342	1.46789	0.255273	NA	NA
same	2.50404	1.50515	NA	NA	NA	NA
same	2.09376	1.36173	1.32872	0.39794	NA	NA
opp	3.43121	1.89763	1.90699	0.939519	NA	NA
opp	2.67076	1.23045	NA	NA	NA	NA
same	3.02402	1.5682	1.18992	0.146128	NA	NA
opp	2.80793	1.47712	1.96002	0.50515	NA	NA
same	1.93374	0.69897	0.152868	-0.154902	NA	NA
opp	2.98581	1.60206	1.15011	-0.0457575	NA	NA
same	2.49336	0.69897	1.45668	0.361728	2.2916	0.982271
same	2.43797	1.68124	1.39956	0.255273	NA	NA
opp	2.80613	1.74819	1.20033	0.322219	NA	NA
opp	2.66355	1.07918	NA	NA	NA	NA
opp	2.52818	1.20412	1.38283	0.342423	NA	NA
same	3.0661	1.32222	0.841464	0.255273	NA	NA
same	2.25578	1.44716	0.587612	-0.30103	1.45083	0.70757
same	3.17887	1.6902	1.30094	0.230449	NA	NA
same	3.05357	1.74819	NA	NA	NA	NA
opp	3.31845	1.72428	NA	NA	NA	NA
opp	3.0577	1.47712	NA	NA	NA	NA
same	3.01053	1.23045	NA	NA	NA	NA
same	2.86132	1.53148	NA	NA	NA	NA
same	3.10613	1.50515	1.23195	0.176091	NA	NA
same	2.5063	1.32222	0.711419	0.146128	2.02746	1.21484
opp	3.09523	1.70757	2.22451	1.22531	NA	NA
opp	3.63219	2.05308	NA	NA	NA	NA
same	1.98273	1.14613	0.987571	0	NA	NA
opp	2.69622	1.27875	1.05865	0.0413927	NA	NA
same	2.75303	1.14613	NA	NA	NA	NA
same	2.77817	2.0607	NA	NA	NA	NA
opp	2.51249	1.36173	0.770252	-0.154902	NA	NA
same	2.41342	1.41497	NA	NA	NA	NA
same	3.26294	1.83251	NA	NA	NA	NA
opp	2.67488	1.51851	NA	NA	NA	NA
same	3.09692	1.41497	1.08972	0.431364	NA	NA
opp	3.25579	1.87506	1.35712	0.20412	NA	NA
opp	2.75861	2.00432	1.35579	0.380211	NA	NA
opp	2.91984	1.97313	NA	NA	NA	NA
same	2.69991	1.8451	NA	NA	NA	NA
same	2.6105	1.43136	0.7598	-0.154902	NA	NA
opp	2.97448	1.8451	1.02147	-0.0457575	NA	NA
same	3.02971	1.79934	1.53105	0.50515	NA	NA
same	2.55034	1.44716	0.906104	0.230449	NA	NA
opp	2.12807	1.11394	NA	NA	2.20584	0.986772
same	3.18737	1.64345	NA	NA	NA	NA
opp	2.64604	1.716	NA	NA	NA	NA
same	2.97715	1.89763	1.17318	0.278754	NA	NA
opp	2.70955	1.14613	1.20335	0.662758	NA	NA
same	3.26425	1.65321	1.2814	0.278754	2.49295	1.40654
same	2.76249	1.94448	NA	NA	NA	NA
opp	3.28446	2.40312	1.59829	0.477121	NA	NA
same	2.27432	1.5682	NA	NA	NA	NA
same	3.08664	1.86923	1.53163	0.579784	2.44221	1.13672
same	3.36725	2.4456	NA	NA	NA	NA
opp	3.11898	1.716	1.57469	0.322219	NA	NA
same	2.79256	1.68124	1.0471	0.255273	1.42285	0.531479
opp	3.28911	1.716	NA	NA	NA	NA
opp	3.13367	1.99123	1.60848	0.612784	NA	NA
same	3.08947	1.76343	NA	NA	NA	NA
opp	3.28396	1.5563	1.09453	0	NA	NA
same	2.63034	1.23045	NA	NA	1.74691	0.740363
opp	2.57449	1.39794	NA	NA	NA	NA
same	3.39903	1.77815	0.825941	0.255273	NA	NA
opp	3.08588	1.34242	NA	NA	2.59371	1.07918
same	2.81081	1.68124	NA	NA	2.0475	0.863323
same	2.70686	1.49136	NA	NA	NA	NA
same	3.03247	1.86332	1.45737	0.612784	2.23575	1.0086
same	3.19047	1.716	1.49039	0.230449	NA	NA
same	3.12632	1.96379	1.60002	0.544068	2.32749	1.10721
same	2.19056	1.32222	0.876022	-0.09691	2.25143	1.10037
opp	2.97912	1.91908	1.0999	0.851258	NA	NA
opp	3.26742	2.30963	NA	NA	NA	NA
same	2.19888	1.07918	NA	NA	NA	NA
opp	2.65269	1.39794	1.27667	0.278754	NA	NA
opp	2.98233	1.38021	0.991683	-0.0457575	2.42556	1.3032
opp	2.6704	1.73239	1.11534	0.255273	2.39962	1.24797
same	3.39196	1.80618	1.60445	0.662758	NA	NA
same	3.01485	2.01703	0.985887	0.361728	2.52206	1.74896
same	2.41129	1.68124	1.01844	0.278754	NA	NA
same	3.11193	1.34242	NA	NA	NA	NA
same	2.72574	1.51851	NA	NA	NA	NA
same	2.64008	1.47712	NA	NA	2.11198	0.724276
same	2.59356	1.68124	0.956337	0.414973	1.65452	0.623249
same	2.77628	1.39794	1.14438	0.230449	NA	NA
opp	3.11901	1.4624	2.04402	0.716003	NA	NA
same	2.64904	1.44716	1.05529	0	NA	NA
same	2.63812	0.954243	NA	NA	NA	NA
opp	3.6793	1.83885	2.03967	0.69897	2.48539	1.27646
same	2.94399	1.49136	1.08417	0.322219	NA	NA
same	2.35599	0.845098	0.82663	-0.221849	NA	NA
same	2.82894	1.5563	1.48314	0.716003	NA	NA
opp	3.15435	1.73239	NA	NA	NA	NA
opp	2.89878	1.66276	1.44852	0.653213	NA	NA
same	3.17139	1.36173	NA	NA	NA	NA
opp	2.61231	2.04139	NA	NA	NA	NA
opp	1.9439	0.477121	0.965036	-0.0457575	NA	NA
same	3.17906	1.50515	1.38478	0.20412	NA	NA
opp	3.18997	1.74036	0.665468	-0.154902	2.37525	1.01284
opp	3.07967	1.64345	1.47564	0.380211	NA	NA
opp	2.2582	1.23045	1.34303	0.278754	NA	NA
same	2.63347	1	0.901821	0.255273	NA	NA
opp	3.23968	1.66276	NA	NA	NA	NA
same	2.91833	1	1.08032	-0.0457575	1.94386	1.04922
same	3.02447	1.74036	NA	NA	NA	NA
opp	2.81213	1.5563	NA	NA	NA	NA
same	3.48933	1.76343	1.33171	0.176091	NA	NA
opp	2.79256	1.77815	1.42188	0.770852	2.72356	1.38202
same	2.87707	1.79934	NA	NA	NA	NA
same	2.67926	1.54407	0.951975	0.176091	2.27379	1.55267
same	3.35639	2.01284	1.30844	0.20412	2.34803	0.954243
same	3.78331	1.89209	1.77577	0.681241	NA	NA
opp	3.03136	1.47712	1.36365	0.230449	2.46404	1.18184
same	2.88873	1.27875	1.008	0	NA	NA
opp	2.21923	1.04139	NA	NA	NA	NA
same	3.17457	2.24551	NA	NA	NA	NA
opp	3.51914	2.27875	NA	NA	NA	NA
opp	2.71808	2.00432	0.916262	-0.0457575	NA	NA
opp	2.62842	1.81291	1.07019	0.50515	NA	NA
same	3.14147	1.99123	1.58546	0.176091	NA	NA
opp	3.75144	2.41664	NA	NA	NA	NA
same	3.03405	1.79934	1.95056	0.934498	2.05414	1.00432
opp	2.42879	1.75587	1.00943	0	NA	NA
same	2.49945	1.23045	NA	NA	NA	NA
opp	2.55529	1.96379	NA	NA	NA	NA
same	3.51687	2.38561	NA	NA	2.74858	1.62941
opp	3.02961	1.89763	NA	NA	NA	NA
opp	3.07794	1.80618	1.62162	0.39794	NA	NA
opp	2.75085	1.70757	1.42771	0.113943	2.43739	1.24304
same	2.59002	1.59106	NA	NA	NA	NA
opp	2.16795	1.68124	1.21109	0.146128	NA	NA
opp	2.94464	1.49136	1.22436	0.176091	2.33006	0.732394
opp	3.23666	1.25527	NA	NA	NA	NA
same	2.43181	1.30103	NA	NA	NA	NA
opp	3.03131	2.04922	1.29667	0.176091	NA	NA
same	3.35406	1.51851	1.25875	0	NA	NA
same	3.46355	1.64345	1.35734	0.380211	2.68152	1.60423
opp	2.77114	1.54407	NA	NA	1.98715	0.518514
same	3.24835	2.04532	1.37682	0.20412	2.25866	1.22011
opp	2.89797	1.74036	NA	NA	NA	NA
opp	2.97171	1.47712	1.23306	0.0413927	NA	NA
same	2.71862	1.14613	1.43022	0.633468	NA	NA
opp	2.50312	0.90309	NA	NA	NA	NA
opp	2.69303	1.81291	1.47848	0.322219	NA	NA
same	2.77786	1.5682	1.22464	0.230449	NA	NA
opp	2.57911	1.65321	NA	NA	NA	NA
same	2.70139	1.47712	1.22389	0.0791812	NA	NA
same	2.88349	1.41497	NA	NA	NA	NA
opp	-0.150515	0	NA	NA	NA	NA
same	2.65749	1.89763	1.10452	0.146128	2.00905	0.799341
same	2.41535	1.44716	0.54057	-0.09691	2.09888	0.892095
opp	2.41581	1.23045	NA	NA	NA	NA
opp	3.02831	1.5563	NA	NA	NA	NA
same	2.92901	1.83251	NA	NA	NA	NA
same	2.9037	1.64345	NA	NA	NA	NA
same	2.3986	0.69897	0.967793	-0.154902	NA	NA
same	2.62947	0.90309	0.657152	-0.0457575	NA	NA
same	2.51407	1.91908	1.05353	0.0791812	NA	NA
opp	2.98159	1.61278	0.693979	-0.09691	2.51622	1.18469
same	3.09162	1.94939	1.49503	0.892095	1.72208	1.05308
same	3.25225	1.61278	NA	NA	NA	NA
opp	3.12886	2.27875	1.9794	0.612784	NA	NA
same	3.08208	2.03342	1.15948	0.0413927	2.32133	1.20412
same	3.52552	1.6902	1.46842	0.69897	NA	NA
opp	2.80469	1.77815	1.54046	0.30103	2.39119	1.18752
opp	3.18012	1.59106	NA	NA	NA	NA
same	2.82461	1.17609	NA	NA	NA	NA
opp	2.93747	1.57978	1.43108	0.322219	NA	NA
same	2.57621	0.778151	1.08801	0.770852	NA	NA
opp	2.75107	1.07918	1.05069	-0.09691	2.22317	0.724276
opp	2.75406	1.41497	NA	NA	NA	NA
opp	2.70716	1.77815	1.67824	0.968483	NA	NA
same	2.71837	1.59106	NA	NA	NA	NA
same	2.43046	1.14613	0.611971	0.380211	NA	NA
same	2.66165	1.27875	NA	NA	NA	NA
opp	3.54658	1.73239	0.739734	0.0413927	NA	NA
same	3.08108	1.78533	1.09614	0.322219	NA	NA
same	1.92114	1.07918	NA	NA	NA	NA
same	2.5665	2.20683	1.40192	0.612784	1.99094	0.690196
same	2.93474	1.51851	1.51825	0.176091	NA	NA
opp	3.12057	1.5563	NA	NA	NA	NA
opp	3.00854	1.68124	1.28904	0.477121	NA	NA
same	2.46959	1.27875	0.378912	0.0413927	NA	NA
opp	2.80489	1.83251	1.67842	0.623249	NA	NA
opp	2.49513	1.04139	1.35344	0.662758	NA	NA
opp	2.65841	0.954243	NA	NA	NA	NA
same	3.07558	1.8451	NA	NA	NA	NA
same	2.91276	1.62325	1.77913	0.60206	2.35772	1.51188
opp	2.92254	2.04922	1.41825	0.531479	1.94315	2.27646
same	3.11439	1.73239	1.39075	0.0791812	NA	NA
same	2.90004	1.38021	0.710373	-0.221849	2.18067	0.875061
opp	3.13678	2.21748	1.34143	0.361728	NA	NA
opp	2.78802	1.86332	NA	NA	NA	NA
opp	2.49673	1.04139	1.1136	0.278754	2.01578	0.755875
same	2.57032	1.6902	1.24498	0.568202	1.81757	0.230449
opp	2.91211	1.57978	1.38487	0.531479	NA	NA
opp	3.38786	1.73239	1.63858	0.672098	2.28262	1.80209
same	3.00745	1.87506	0.990296	0.20412	NA	NA
opp	2.81709	1.51851	NA	NA	NA	NA
opp	2.91472	1.04139	NA	NA	NA	NA
same	2.75802	1.80618	1.70214	0.531479	NA	NA
opp	2.8207	1.93952	1.4091	0.0791812	2.30838	0.863323
same	3.21967	2.14613	1.51834	0.568202	2.35255	2.14644
same	2.10135	0.845098	NA	NA	NA	NA
opp	2.65318	1.39794	1.85902	0.672098	2.45336	1.52892
same	2.86076	0.90309	0.641906	-0.154902	NA	NA
same	3.13916	1.66276	1.17565	0.414973	2.09107	0.986772
same	3.03777	1.4624	1.15885	0.322219	NA	NA
same	3.27937	1.91381	NA	NA	2.0627	0.579784
same	2.39803	1.27875	0.759883	-0.0457575	1.97489	0.845098
opp	3.2921	2.01703	1.39505	0.792392	2.338	1.72509
opp	2.32609	0.477121	NA	NA	2.42503	1.26717
opp	2.96803	1.77085	NA	NA	NA	NA
same	3.71135	1.87506	1.50738	1.33646	NA	NA
same	2.43788	1.27875	1.57314	0.278754	NA	NA
same	2.50396	1.30103	0.777736	-0.154902	NA	NA
same	2.91904	1.66276	NA	NA	NA	NA
same	2.81608	1.72428	1.47891	0.518514	2.51727	1.61909
opp	3.72999	2.47712	NA	NA	NA	NA
same	2.24417	1	1.07468	-0.0457575	1.8883	0.778151
same	2.29746	0.60206	0.779953	0.146128	NA	NA
opp	3.08039	1.81954	1.50671	0.447158	2.46457	1.08636
opp	3.47264	1.88081	1.64708	0.60206	NA	NA
opp	2.56343	1.27875	0.668359	-0.154902	NA	NA
opp	3.12166	1.11394	1.01799	0.447158	NA	NA
same	3.32481	1.74036	1.14203	0.278754	NA	NA
opp	3.33431	2.0086	1.09229	-0.154902	NA	NA
same	2.40288	1.07918	0.684357	0	NA	NA
same	2.58575	1.54407	1.40115	0.748188	NA	NA
same	2.84751	1.25527	NA	NA	NA	NA
same	3.24099	1.91908	0.623239	-0.30103	1.92616	0.690196
same	2.95292	1.51851	1.51294	0.20412	NA	NA
opp	2.76283	1.92942	1.40849	0.447158	NA	NA
same	2.83746	1.43136	1.01709	0	NA	NA
same	2.76202	1.5563	NA	NA	NA	NA
same	2.26196	1.17609	NA	NA	NA	NA
same	3.16469	2.01284	NA	NA	NA	NA
same	2.71807	1.43136	0.989862	-0.221849	NA	NA
opp	3.53958	2.13988	1.88499	0.875061	NA	NA
opp	2.76822	1.75587	NA	NA	2.21683	1.02119
same	3.43177	2.04139	NA	NA	NA	NA
same	2.62092	1.41497	NA	NA	NA	NA
same	2.79513	1.39794	1.17399	0.0413927	1.9314	1.6981
same	3.59165	1.90309	1.67674	0.380211	1.72338	1.15534
same	2.45284	1.87506	1.1705	0.39794	NA	NA
same	3.55189	1.97772	NA	NA	NA	NA
same	2.68369	1.59106	1.2522	0.176091	NA	NA
same	2.54749	1.83251	NA	NA	NA	NA
same	3.22955	1.80618	NA	NA	NA	NA
opp	2.66463	1.87506	NA	NA	NA	NA
opp	3.14123	1.39794	NA	NA	NA	NA
opp	2.18701	1.17609	2.06026	1.03342	NA	NA
same	2.77709	2.06819	1.74863	0.414973	NA	NA
opp	3.22006	1.50515	1.59647	0.431364	1.82053	0.716003
opp	3.28744	1.65321	1.65535	0.672098	NA	NA
opp	2.98942	1.39794	NA	NA	NA	NA
same	2.96468	2.11727	1.5297	0.612784	NA	NA
opp	2.68512	1.23045	NA	NA	NA	NA
same	2.72108	1.5682	NA	NA	NA	NA
same	3.22017	1.36173	NA	NA	NA	NA
same	2.90703	1.14613	0.741206	-0.09691	NA	NA
opp	2.68205	1.30103	NA	NA	NA	NA
same	3.03994	2.08279	1.99834	0.880814	NA	NA
opp	3.53469	2.18184	1.22647	0.477121	NA	NA
same	3.52402	1.30103	1.28537	0.146128	NA	NA
opp	2.51424	1.30103	1.17929	0.176091	NA	NA
opp	3.47026	1.89763	1.67814	0.755875	2.36137	1.86392
opp	2.44847	1.07918	1.26876	0.20412	2.20828	1.81954
opp	3.62671	1.6902	1.59797	0.863323	2.59459	1.18184
opp	3.21512	1.93952	NA	NA	NA	NA
same	3.2097	1.76343	1.51845	0.414973	NA	NA
same	3.11005	1.60206	1.2331	0.278754	NA	NA
opp	2.43172	1.5563	NA	NA	NA	NA
opp	2.65653	1.23045	NA	NA	NA	NA
opp	2.08671	1.11394	0.647436	-0.154902	1.99567	1.03342
opp	2.72042	1.07918	-0.0141833	-0.69897	2.17839	0.826075
opp	3.10897	1.68124	1.69136	0.69897	NA	NA
same	2.49924	1.81954	1.37268	0.531479	NA	NA
same	3.37505	2.17319	1.35986	0.518514	NA	NA
same	2.74047	1.66276	NA	NA	NA	NA
same	2.75093	1.27875	NA	NA	NA	NA
same	3.10449	1.98227	NA	NA	NA	NA
same	2.82604	2.02119	1.30142	0.278754	NA	NA
same	2.21962	1.27875	0.631674	-0.221849	NA	NA
opp	3.08529	1.43136	0.406694	-0.221849	2.03247	0.60206
same	2.622	1.07918	NA	NA	NA	NA
opp	2.39799	1.25527	NA	NA	NA	NA
opp	2.84779	1.62325	NA	NA	NA	NA
opp	2.45246	1.04139	1.63241	0.447158	NA	NA
same	3.16904	2.13033	NA	NA	NA	NA
same	2.79494	1.65321	NA	NA	NA	NA
same	2.85216	2.07555	NA	NA	NA	NA
opp	2.53332	1.5682	NA	NA	NA	NA
same	2.9753	1.39794	1.37318	0.230449	NA	NA
opp	3.25427	1.92942	1.37097	0.30103	NA	NA
same	2.85421	1.72428	1.09553	0.0413927	2.42722	0.954243
same	2.35893	0.845098	NA	NA	NA	NA
opp	2.93533	1.4624	1.19459	-0.0457575	NA	NA
opp	2.5383	1.14613	1.13044	0	NA	NA
opp	3.20067	1.75587	1.12993	0.255273	NA	NA
same	3.58428	2.3075	1.07931	0.176091	NA	NA
opp	2.74576	1.38021	NA	NA	NA	NA
opp	2.87212	1.97313	1.31891	0.342423	NA	NA
same	2.60942	1.25527	1.17074	0.176091	2.01502	0.90309
same	2.7206	1.79934	0.495052	-0.30103	NA	NA
same	2.79931	1.5563	NA	NA	NA	NA
same	2.65913	1.4624	NA	NA	NA	NA
opp	2.41837	1.07918	NA	NA	NA	NA
same	3.12595	1.79239	NA	NA	NA	NA
same	2.21041	0.845098	0.902272	-0.154902	2.27014	0.863323
same	2.14088	1.04139	0.673693	-0.154902	NA	NA
opp	2.99323	1.23045	1.51967	0.0791812	1.9055	0.591065
opp	3.76489	2.33244	NA	NA	NA	NA
same	3.01193	1.5682	1.23562	0.380211	NA	NA
same	3.01576	1.64345	NA	NA	NA	NA
same	2.38306	1.5682	NA	NA	NA	NA
opp	3.25945	1.85733	1.5508	0.556303	NA	NA
opp	2.27797	1.04139	NA	NA	2.43828	1.43297
same	2.21417	0.954243	0.776338	-0.154902	2.1249	0.653213
same	3.3162	1.716	0.988648	0.176091	2.30083	1.49276
opp	2.75684	1.72428	NA	NA	NA	NA
opp	3.31379	1.72428	1.72557	0.462398	NA	NA
opp	3.18894	1.39794	1.24285	0.146128	NA	NA
same	2.17618	1.23045	0.746515	-0.154902	1.83462	0.556303
same	3.35965	1.64345	0.918047	0.113943	NA	NA
opp	2.74689	1.43136	NA	NA	NA	NA
opp	3.27714	1.49136	1.55283	0.113943	2.46554	1.2878
opp	3.51099	1.60206	1.6483	0.342423	NA	NA
same	2.28651	1.43136	1.52637	0.518514	NA	NA
opp	2.76926	1.32222	NA	NA	NA	NA
same	3.26182	1.68124	0.818468	0	NA	NA
same	3.40722	1.70757	NA	NA	NA	NA
opp	2.8158	1.63347	1.74648	0.518514	NA	NA
opp	3.10373	1.86332	0.989657	0.113943	NA	NA
opp	3.46207	1.92428	2.00656	1.19312	NA	NA
opp	3.3443	2.01284	1.42929	0.361728	NA	NA
opp	2.90849	1.54407	1.4693	0.716003	NA	NA
opp	2.18349	1.04139	NA	NA	NA	NA
same	1.76508	1.49136	1.36885	0.380211	2.51365	1.67852
same	2.05684	1.30103	0.979095	0.591065	NA	NA
same	2.87264	1.11394	1.14998	0.20412	1.83617	0.50515
opp	3.0796	1.83251	1.62912	0.278754	NA	NA
same	2.55434	0.954243	0.614622	0.0791812	NA	NA
same	2.78709	1.64345	1.28866	-0.0457575	2.0571	0.857332
opp	3.1441	1.89209	1.66118	0.724276	NA	NA
same	3.50255	2.24304	1.75402	0.556303	2.32387	2.03141
same	2.55776	1.41497	0.906098	0.20412	NA	NA
same	2.97323	1.88081	1.47566	0.544068	NA	NA
same	3.12952	1.36173	1.28454	0.612784	2.09953	1.20683
same	3.01522	2.08636	NA	NA	NA	NA
same	3.07601	2.01284	1.4961	0.380211	NA	NA
opp	2.99544	1.716	NA	NA	NA	NA
same	2.39377	1.38021	NA	NA	NA	NA
opp	2.88295	1.30103	NA	NA	NA	NA
same	2.0963	1.27875	0.51276	-0.30103	2.13316	0.959041
opp	2.74439	1.11394	1.30205	0.681241	NA	NA
same	2.86959	1.77815	NA	NA	NA	NA
same	3.19127	1.92428	1.08759	0.176091	NA	NA
same	3.09353	1.51851	1.2797	0.30103	NA	NA
opp	2.86625	1.39794	NA	NA	NA	NA
same	3.0756	2.01284	1.65731	0.322219	2.4031	1.17898
same	2.01084	0.30103	0.860438	-0.154902	NA	NA
opp	3.76328	1.95424	NA	NA	NA	NA
opp	2.55847	0.778151	1.00056	0.113943	2.41694	1.11394
same	2.79212	1.70757	NA	NA	NA	NA
same	2.2622	1.30103	NA	NA	1.89389	0.832509
same	2.72149	1.41497	1.79811	1.23045	2.13858	0.851258
same	2.68506	1.41497	NA	NA	NA	NA
opp	2.37125	2.12057	1.18239	0.69897	2.27291	1.28103
same	2.86064	1.69897	NA	NA	NA	NA
opp	3.24539	1.54407	1.19296	0.568202	NA	NA
same	3.14873	1.88649	NA	NA	NA	NA
same	2.5651	1.4624	0.845725	0.30103	NA	NA
opp	2.84036	1.81291	1.70404	0.770852	NA	NA
opp	3.00206	2.20683	NA	NA	NA	NA
opp	3.48865	1.85126	2.16455	1.14922	NA	NA
same	2.7102	0.778151	1.08305	-0.154902	2.46544	1.04532
opp	2.79701	1.80618	NA	NA	NA	NA
opp	4.04684	2.3483	2.14615	1.2878	2.20735	0.995635
opp	2.58761	1.43136	1.74172	0.792392	2.25775	0.977724
opp	2.83072	1.32222	0.901605	0.255273	NA	NA
same	2.55488	1.74819	0.974925	-0.154902	2.31412	1.22011
same	3.31465	1.90309	1.79323	0.672098	NA	NA
same	2.68426	1.50515	1.07516	0.39794	NA	NA
opp	2.73779	1.73239	0.984212	0.0413927	NA	NA
same	2.69721	1.61278	1.44633	0.568202	NA	NA
same	2.54182	1.38021	1.30906	0.0791812	NA	NA
opp	3.02782	2.08279	NA	NA	NA	NA
same	2.92444	1.6902	1.35853	0.462398	2.20988	0.995635
opp	3.44293	2.0607	1.98369	0.819544	2.2877	1.52114
opp	3.45844	2.01703	1.25714	0	NA	NA
same	3.48535	1.95904	0.770588	0.113943	NA	NA
opp	3.03112	1.72428	NA	NA	NA	NA
opp	3.3979	1.72428	NA	NA	NA	NA
same	3.76741	2.39794	1.91262	1.15229	NA	NA
opp	3.00132	2.10037	1.2508	1.2014	2.29779	1.48855
opp	2.6758	1.69897	1.03886	0.146128	NA	NA
same	1.73506	0.90309	NA	NA	NA	NA
opp	2.56235	1	0.754626	-0.154902	2.32935	0.986772
same	3.21646	1.86923	NA	NA	NA	NA
opp	2.32152	0.954243	1.07492	0.491362	NA	NA
same	2.84588	1.30103	1.40662	0.414973	NA	NA
same	2.90304	1.8451	1.89305	0.770852	NA	NA
same	2.97406	1.27875	NA	NA	NA	NA
opp	2.32593	1.32222	NA	NA	NA	NA
same	2.43749	1.44716	1.01994	-0.09691	NA	NA
same	2.6756	1.61278	NA	NA	NA	NA
opp	2.57401	1.32222	NA	NA	NA	NA
opp	2.40718	1.30103	0.857418	-0.09691	NA	NA
same	2.18361	0.90309	NA	NA	NA	NA
same	3.26516	1.63347	NA	NA	NA	NA
opp	3.21898	2.05308	1.42304	0.342423	2.22336	1.51587
opp	2.52613	1.23045	NA	NA	NA	NA
opp	2.92822	1.32222	NA	NA	NA	NA
same	2.95327	2.07918	NA	NA	NA	NA
opp	2.50129	0.954243	NA	NA	NA	NA
same	2.88045	1.41497	1.10184	0.113943	NA	NA
same	1.72846	1.25527	0.633239	-0.221849	NA	NA
same	3.05116	1.66276	1.01122	0.255273	2.50024	1.74194
opp	2.8844	1.5682	1.32015	0.230449	2.42678	1.01703
same	3.26337	1.79239	NA	NA	NA	NA
opp	2.833	1.41497	NA	NA	NA	NA
opp	2.73965	1.25527	NA	NA	NA	NA
opp	3.04093	1.76343	1.14432	-0.0457575	NA	NA
opp	3.06987	1.30103	0.724976	-0.221849	NA	NA
same	2.92106	1.85126	1.08102	-0.09691	1.99646	0.740363
same	2.47407	1.41497	0.848707	-0.221849	NA	NA
opp	2.54484	1.39794	NA	NA	2.10511	1.06446
same	2.4688	1.41497	0.86893	-0.154902	NA	NA
opp	2.70578	1.47712	NA	NA	NA	NA
opp	2.73715	1.25527	NA	NA	NA	NA
opp	2.84426	1.51851	1.41457	0.322219	NA	NA
opp	3.10615	1.32222	1.3486	0.380211	NA	NA
same	2.6574	1.27875	1.03842	0.491362	NA	NA
opp	2.54899	1.17609	0.515243	-0.522879	NA	NA
opp	3.15004	1.50515	1.71183	0.531479	NA	NA
opp	2.8603	1.76343	1.15743	0.255273	2.4057	1.56467
opp	2.54511	1	NA	NA	NA	NA
opp	3.092	1.47712	1.47973	0.20412	NA	NA
opp	3.33727	1.5563	1.5523	0.342423	2.53961	1.46389
same	3.4484	1.81954	NA	NA	NA	NA
opp	3.05465	1.78533	1.79077	0.643453	NA	NA
same	2.97301	1.72428	1.52452	0.380211	NA	NA
same	2.40621	1.32222	NA	NA	NA	NA
opp	2.83884	1.11394	NA	NA	NA	NA
opp	3.15886	1.6721	1.6944	0.591065	2.14477	0.851258
same	2.54384	1.59106	1.60915	1.03743	NA	NA
opp	2.65135	1.27875	1.00737	0.176091	NA	NA
same	2.58445	1.25527	0.707259	-0.221849	NA	NA
opp	3.54835	1.99123	NA	NA	NA	NA
same	3.19373	NA	1.35329	0.342423	2.20901	1.12057
same	3.05798	1.54407	1.40515	0.30103	NA	NA
same	3.01519	1.68124	1.52287	0.556303	NA	NA
opp	2.63699	1.27875	NA	NA	NA	NA
same	3.0455	2.00432	1.31796	0.763428	NA	NA
same	2.80369	1.79239	1.37912	0.20412	NA	NA
same	2.52351	1.74036	1.24927	0.462398	2.00962	0.78533
opp	2.79515	2	NA	NA	NA	NA
same	3.17031	1.36173	NA	NA	NA	NA
opp	2.77244	1.20412	1.218	0.20412	NA	NA
opp	3.46012	2.07555	NA	NA	NA	NA
same	2.80572	1.44716	NA	NA	NA	NA
same	2.49708	1.04139	2.21153	1.71265	NA	NA
opp	2.86387	1.6721	0.962903	-0.0457575	NA	NA
same	3.07141	1.85126	NA	NA	NA	NA
opp	3.15239	1.32222	1.62223	1.23805	NA	NA
same	3.13068	1.77815	1.52653	0.690196	NA	NA
same	2.4822	1.4624	0.861143	-0.0457575	NA	NA
same	3.04454	1.32222	0.652007	-0.221849	2.18824	0.845098
same	2.60251	1.27875	1.51478	0.748188	NA	NA
opp	2.42456	1.64345	1.26379	0.748188	NA	NA
same	3.05839	2.02119	0.926072	0.0791812	NA	NA
opp	3.48369	1.6721	1.55736	0.30103	NA	NA
opp	2.7031	1.43136	NA	NA	NA	NA
same	3.08619	1.90849	NA	NA	NA	NA
opp	2.28117	1.04139	NA	NA	NA	NA
opp	2.40294	1.07918	1.54383	0.230449	NA	NA
same	2.9458	1.94448	1.16102	0.146128	NA	NA
same	3.1935	1.70757	1.49814	0.447158	2.19665	1.0569
same	3.20143	1.86923	NA	NA	NA	NA
opp	3.0692	2.0569	1.39621	0.662758	1.94718	1.92788
same	2.90725	1.59106	1.01482	0.146128	NA	NA
same	3.21622	2.09691	NA	NA	NA	NA
same	2.89054	1.68124	1.45979	0.799341	NA	NA
same	2.71866	1.50515	NA	NA	NA	NA
same	3.08889	1.716	1.35086	0.322219	2.04989	1.48572
same	2.98794	1.41497	NA	NA	NA	NA
opp	3.62948	2.08279	NA	NA	NA	NA
same	2.83723	1.4624	1.09745	0.113943	NA	NA
opp	2.75151	1.80618	NA	NA	NA	NA
opp	3.20376	1.86923	1.77596	0.845098	NA	NA
same	2.71734	1.39794	0.987447	0.113943	NA	NA
same	3.2789	1.6902	1.05018	-0.154902	NA	NA
same	2.37522	1.9345	1.36773	0.230449	NA	NA
opp	2.70871	1.53148	1.45647	0.0413927	NA	NA
opp	1.98758	1.54407	NA	NA	NA	NA
same	2.83352	1.23045	NA	NA	NA	NA
same	3.34612	2.13033	NA	NA	NA	NA
same	3.35439	1.89763	1.25429	0.113943	NA	NA
same	2.24785	1.23045	1.29274	-0.0457575	NA	NA
opp	2.88162	1.57978	NA	NA	NA	NA
opp	2.15472	0.60206	NA	NA	NA	NA
same	2.39788	1.65321	NA	NA	NA	NA
opp	2.82611	1.87506	NA	NA	NA	NA
same	2.31276	1.17609	NA	NA	NA	NA
same	2.56557	1.20412	0.894958	-0.154902	NA	NA
opp	3.49911	2.30535	NA	NA	NA	NA
same	2.89679	1.79934	1.51076	0.491362	NA	NA
same	3.42296	1.77815	NA	NA	NA	NA
same	2.64168	1.77815	1.07415	0.322219	NA	NA
same	3.45587	1.83251	NA	NA	NA	NA
same	2.27625	1.43136	1.05766	0	NA	NA
same	2.25041	1.04139	NA	NA	NA	NA
opp	3.44235	1.65321	1.3366	0.322219	NA	NA
opp	3.02106	1.5563	1.88318	0.462398	NA	NA
opp	2.59058	1.77085	NA	NA	NA	NA
opp	2.12251	1.14613	NA	NA	NA	NA
opp	3.40183	2.10721	1.2328	0.568202	NA	NA
same	3.05242	1.716	1.32275	0.361728	NA	NA
opp	3.43951	2.1271	1.26017	0.69897	NA	NA
same	3.10807	1.92428	1.36578	0.623249	NA	NA
opp	2.73122	2.17898	1.10625	0.518514	NA	NA
opp	2.88244	1.60206	1.30802	0.342423	NA	NA
opp	2.14439	1.25527	0.816596	-0.154902	NA	NA
opp	2.89246	1.53148	NA	NA	NA	NA
same	3.4582	2.10721	1.76658	0.724276	2.33145	1.27416
same	3.06826	1.60206	1.20653	0.146128	NA	NA
opp	3.25426	1.70757	NA	NA	NA	NA
opp	2.44005	0.90309	1.52505	-0.221849	NA	NA
opp	3.11687	1.86923	1.68534	0.672098	2.20707	1.1271
opp	2.68158	1.14613	NA	NA	NA	NA
same	3.22749	2.36736	1.93533	0.886491	2.14014	1.3483
opp	3.05899	1.25527	1.62016	0.230449	2.20074	0.977724
opp	3.27285	2.01284	1.80799	0.986772	NA	NA
same	3.42367	1.59106	NA	NA	NA	NA
same	3.16686	1.49136	0.693591	-0.154902	2.24516	1.13672
same	2.95489	1.17609	0.804651	-0.221849	NA	NA
same	2.44542	1.11394	1.21463	1.05308	2.02953	1.10037
opp	3.03529	1.74036	1.64145	0.491362	NA	NA
same	2.48576	1.07918	1.05858	0.0413927	NA	NA
same	3.64407	2.04532	NA	NA	NA	NA
opp	3.1451	2.16732	1.27625	0.462398	2.40954	1.47567
same	3.05996	1.59106	1.40668	0.462398	NA	NA
same	2.19034	0.778151	NA	NA	NA	NA
same	2.01879	1.27875	NA	NA	NA	NA
same	2.70295	1.41497	1.15395	0.0413927	NA	NA
same	2.88668	1.90849	1.39436	0.146128	NA	NA
same	2.9096	1.30103	NA	NA	NA	NA
same	2.71731	1.81291	NA	NA	NA	NA
opp	2.64418	1.36173	1.62578	0.230449	2.32244	0.959041
same	2.22464	1.25527	1.01339	0.278754	1.84041	0.491362
same	3.05704	1.14613	1.31955	0.380211	NA	NA
same	2.1889	0.69897	0.545631	-0.09691	2.02955	1.21219
same	3.26078	2.13354	1.58009	0.447158	NA	NA
opp	2.84036	1.5682	NA	NA	NA	NA
same	2.46465	0.845098	NA	NA	NA	NA
opp	2.87817	1.4624	0.741804	-0.154902	2.52384	1.07555
same	2.89854	1.57978	NA	NA	NA	NA
same	2.62086	1.54407	NA	NA	NA	NA
same	3.11467	1.25527	NA	NA	NA	NA
same	3.30743	1.47712	NA	NA	NA	NA
same	NA	NA	0.85256	0.20412	1.84287	0.80618
same	NA	NA	0.632226	-0.30103	2.2785	1.11727
opp	NA	NA	1.44381	0.414973	2.46749	1.35984
same	NA	NA	0.85034	0.39794	NA	NA
opp	NA	NA	1.32822	0.30103	NA	NA

## Sheet: TBL_2B & FIG_3
arm_assign	w2_lumit	w2_elisa	w3_lumit	w3_elisa	w4_lumit	w4_elisa	w3_d614g_50	w3_d614g_80	w4_d614g_50	w4_d614g_80	w4_b11529_50	w4_b11529_80	w3DGIg	w3DGIgG	w4DGIg	w4DGIgG	w4BIg	w4BIgG
same	2.52701	1.27875	1.2935	0.230449	2.2293	0.78533	1.61278	0.738561	2.4843	2.03342	1.66276	0.738561	0.319284	1.38233	0.255002	1.69897	-0.56654	0.877428
same	2.74939	1.43136	0.714164	0.0791812	1.54158	0.69897	0.738561	0.738561	2.0086	1.6721	0.738561	0.738561	0.0243971	0.659379	0.467021	1.30963	-0.803019	0.0395906
opp	3.21781	1.89763	1.18821	0.0791812	2.44346	0.977724	0.738561	0.738561	2.55751	2.25527	2.21219	1.716	-0.449652	0.659379	0.114049	1.57978	-0.231271	1.23446
same	2.93951	1.47712	1.46651	0.643453	2.09833	0.431364	1.69897	0.738561	2.32222	1.80618	1.54407	0.738561	0.232459	1.05552	0.223887	1.89086	-0.554264	1.1127
opp	2.34363	1	0.420543	-0.154902	1.69133	0.544068	0.738561	0.738561	1.83885	1.51851	0.738561	0.738561	0.318017	0.893463	0.147516	1.29478	-0.952773	0.194493
opp	2.78689	1.53148	1.75731	0.477121	2.22837	0.812913	2.13988	1.72428	2.75128	2.33646	2.46538	1.78533	0.382569	1.66276	0.52291	1.93837	0.237014	1.65247
opp	3.20949	1.44716	1.2724	0.255273	1.89582	2.05346	1.47712	0.738561	3.87326	3.30514	3.85083	3.17609	0.204723	1.22185	1.97744	1.8198	1.95501	1.79737
same	3.44587	1.9345	1.61928	0.851258	2.23384	1.56229	1.94448	1.63347	3.24105	2.86094	2.96047	2.35603	0.325207	1.09322	1.00721	1.67876	0.726629	1.39818
same	2.7521	1.5682	0.83977	0.20412	2.17704	1.06446	0.738561	0.738561	2.73239	2.38739	2.51322	1.86923	-0.101209	0.534441	0.555353	1.66794	0.336177	1.44876
same	3.08573	1.91908	1.4625	0.176091	2.3591	1.08991	0.738561	0.738561	2.52634	2.18469	1.94939	0.738561	-0.723938	0.562469	0.167244	1.43643	-0.409705	0.859485
opp	2.84817	1.34242	2.12007	0.838849	2.43268	1.49693	1.94939	1.65321	3.20844	2.84819	3.25115	2.61066	-0.170677	1.11054	0.775761	1.71151	0.818471	1.75422
same	2.35268	1.38021	1.22584	0.491362	2.46236	1.26717	1.64345	0.738561	2.79449	2.39967	2.55023	1.99564	0.417608	1.15209	0.332125	1.52732	0.0878655	1.28306
opp	2.95039	1.32222	1.83414	0.643453	2.10845	0.672098	1.99123	1.63347	2.40654	1.88649	1.60206	0.738561	0.157083	1.34777	0.29809	1.73444	-0.50639	0.929962
opp	2.80475	1.27875	0.656561	-0.221849	2.39702	0.869232	0.738561	0.738561	2.69197	2.36549	1.88081	0.738561	0.0819996	0.960409	0.294947	1.82273	-0.516205	1.01158
opp	2.35585	1.38021	0.583754	-0.30103	1.95492	0.623249	0.738561	0.738561	1.98227	1.66276	1.62325	0.738561	0.154807	1.03959	0.0273536	1.35902	-0.331668	1
same	3.16523	1.66276	1.01477	-0.154902	1.92983	0.832509	0.738561	0.738561	2.47422	1.86923	0.738561	0.738561	-0.276206	0.893463	0.544391	1.64171	-1.19126	-0.0939483
opp	3.47507	1.79934	1.44253	0.518514	2.17529	0.982271	1.73239	0.738561	2.79727	2.37291	2.09342	1.5682	0.289859	1.21388	0.621981	1.815	-0.081865	1.11115
same	2.47034	1.4624	1.48128	0.612784	2.26576	1.21748	1.47712	0.738561	2.83632	2.43457	2.55991	1.98227	-0.0041575	0.864337	0.570566	1.61884	0.294148	1.34242
same	2.92453	1.94448	1.42014	0.462398	2.13848	1.20952	1.80618	0.738561	2.62014	2.21219	1.9345	1.50515	0.38604	1.34378	0.481658	1.41062	-0.203979	0.724983
opp	2.82097	1.57978	1.25644	0.176091	1.94827	0.977724	1.69897	0.738561	2.64048	2.24551	1.59106	0.738561	0.442535	1.52288	0.692215	1.66276	-0.357202	0.613341
same	2.28083	0.954243	0.666052	-0.154902	1.52218	0.623249	0.738561	0.738561	1.94448	1.5563	0.738561	0.738561	0.0725085	0.893463	0.422299	1.32123	-0.783623	0.115311
opp	2.47469	2.00432	0.801545	0.0791812	2.15394	1.50651	0.738561	0.738561	3.25406	2.79796	2.93399	2.42975	-0.0629844	0.659379	1.10013	1.74756	0.780056	1.42749
same	2.41612	1.17609	0.928463	-0.154902	2.22909	1.17898	0.738561	0.738561	2.69984	2.32838	1.87506	0.738561	-0.189902	0.893463	0.470745	1.52086	-0.354032	0.696084
opp	3.16853	1.14613	1.36662	0.531479	2.34953	1.20952	1.81954	0.738561	2.9952	2.48001	2.7796	2.29003	0.452926	1.28807	0.645666	1.78568	0.430066	1.57008
same	2.78765	1.73239	0.856093	-0.0457575	2.18279	0.986772	0.738561	0.738561	2.23805	1.77815	0.738561	0.738561	-0.117532	0.784318	0.0552607	1.25127	-1.44422	-0.248211
opp	3.40988	1.53148	1.72327	0.78533	2.1176	1.49831	1.97313	1.54407	3.20358	2.73719	2.43457	1.87506	0.249861	1.1878	1.08597	1.70527	0.316966	0.936258
same	2.50977	1.07918	1.00365	0.20412	1.53186	0.716003	0.738561	0.738561	2.26007	1.77815	1.79239	0.738561	-0.265091	0.534441	0.728209	1.54407	0.26053	1.07639
same	3.07017	1.94448	1.7838	0.30103	1.98735	0.763428	1.85733	1.50515	2.51055	2.16137	1.87506	0.738561	0.0735361	1.5563	0.523192	1.74712	-0.112292	1.11163
opp	3.01626	1.61278	0.870148	0.380211	1.95265	1.07555	0.738561	0.738561	2.54033	2.17319	1.62325	0.738561	-0.131588	0.358349	0.587682	1.46478	-0.329398	0.547702
same	2.95877	1.85126	1.41103	0.255273	2.17342	1.0569	1.81954	0.738561	2.76268	2.37475	1.94448	1.49136	0.408514	1.56427	0.589259	1.70577	-0.228937	0.887578
same	3.35802	1.83885	1.66402	0.60206	2.04265	1.31806	1.97772	1.61278	2.8791	2.45025	2.46687	1.81954	0.313708	1.37566	0.836442	1.56103	0.424213	1.1488
same	2.95105	1.64345	0.608419	-0.221849	1.71096	0.544068	0.738561	0.738561	2.03743	1.60206	0.738561	0.738561	0.130142	0.960409	0.326463	1.49336	-0.972402	0.194493
same	3.40902	1.74036	1.64448	0.477121	2.22433	1.06819	1.83251	0.738561	2.68215	2.35984	1.85733	0.738561	0.188031	1.35539	0.457819	1.61396	-0.366993	0.789147
same	2.21951	1.17609	0.782927	-0.30103	2.50621	1.08636	0.738561	0.738561	2.64246	2.33041	2.3927	1.82607	-0.0443662	1.03959	0.136257	1.5561	-0.11351	1.30634
same	3.20093	1.50515	1.40648	0.643453	2.38383	0.826075	1.64345	0.738561	2.46538	2.0086	1.81291	0.738561	0.236974	1	0.0815495	1.63931	-0.57092	0.986839
opp	2.64373	1.34242	1.19884	0.230449	2.4537	1.5302	0.738561	0.738561	3.00945	2.49276	2.60423	1.96379	-0.460277	0.508112	0.55575	1.47925	0.150526	1.07403
opp	2.75474	1.64345	1.28364	0.176091	2.13196	1.45332	0.738561	0.738561	3.20575	2.68215	3.01242	2.45788	-0.54508	0.562469	1.07379	1.75243	0.880455	1.5591
opp	3.22001	2.13988	1.44481	0.176091	2.32837	1.63949	0.738561	0.738561	3.36511	2.96426	2.68215	2.23553	-0.706253	0.562469	1.03675	1.72563	0.353778	1.04266
opp	2.69307	1.54407	1.26626	0.0413927	2.25474	0.732394	0.738561	0.738561	2.25768	1.78533	1.89763	0.738561	-0.527702	0.697168	0.00293791	1.52528	-0.357114	1.16523
opp	3.00674	1.78533	1.53802	0.146128	2.32128	1.26007	1.8451	0.738561	2.7356	2.38561	2.12057	1.64345	0.307081	1.69897	0.414319	1.47553	-0.200706	0.860503
same	2.48813	1.36173	0.88428	0.113943	2.17934	0.812913	0.738561	0.738561	2.60423	1.98227	2.04922	0.738561	-0.145719	0.624617	0.42489	1.79131	-0.130118	1.2363
same	3.18812	1.63347	1.26054	0.278754	1.71488	0.863323	1.74036	0.738561	2.56348	2.10721	0.738561	0.738561	0.479819	1.46161	0.848602	1.70016	-0.976318	-0.124762
opp	2.67889	1.44716	1.30491	0.361728	2.04887	1.71265	1.53148	0.738561	3.34674	2.8014	2.79239	2.19312	0.226573	1.16975	1.29787	1.63409	0.743522	1.07974
opp	3.06403	2	1.72673	0.30103	2.48457	1.30103	2.0086	1.6721	2.80414	2.4216	2.1038	1.64345	0.281873	1.70757	0.319566	1.50311	-0.380769	0.802774
same	2.23295	1.30103	0.831694	0.146128	2.36731	1.18469	0.738561	0.738561	2.56585	2.26245	1.70757	0.738561	-0.0931336	0.592433	0.198535	1.38116	-0.659743	0.522879
same	2.99408	1.30103	1.98299	1.04532	2.49575	1.55388	1.72428	0.738561	2.85733	2.42813	2.41664	1.88649	-0.258718	0.678953	0.361578	1.30345	-0.0791144	0.862757
opp	2.92224	1.91908	1.15289	0.113943	2.3569	0.973128	0.738561	0.738561	2.4014	1.87506	2.01284	0.738561	-0.414325	0.624617	0.0445038	1.42827	-0.34406	1.03971
opp	2.33059	1.32222	1.23859	0.255273	2.41937	1.0569	0.738561	0.738561	2.70329	2.33646	2.32222	1.77815	-0.500033	0.483288	0.283922	1.64639	-0.0971504	1.26531
same	2.49143	1.30103	0.889515	-0.154902	2.37118	0.838849	0.738561	0.738561	2.42813	1.91908	1.47712	0.738561	-0.150955	0.893463	0.0569537	1.58929	-0.89406	0.638272
same	2.7011	1	0.5129	-0.154902	2.46429	1.06446	0.738561	0.738561	2.61278	2.27646	2.06819	1.63347	0.225661	0.893463	0.14849	1.54833	-0.396108	1.00373
same	1.83128	1.23045	0.552454	-0.221849	1.50935	0.78533	0.738561	0.738561	2.12057	1.69897	0.738561	0.738561	0.186107	0.960409	0.611227	1.33524	-0.770787	-0.0467692
same	2.80573	1.34242	0.943213	0.322219	2.24733	0.763428	0.738561	0.738561	2.43616	1.89209	1.54407	0.738561	-0.204653	0.416341	0.188833	1.67273	-0.703262	0.78064
same	2.87692	1.68124	1.53383	0.544068	2.17393	0.986772	1.97772	1.59106	2.5832	2.09691	1.57978	0.738561	0.443889	1.43366	0.409272	1.59643	-0.594143	0.593012
opp	3.13636	1.98227	1.82427	0.255273	2.26372	1.35793	1.70757	0.738561	2.61278	2.15229	2.17319	1.6721	-0.116702	1.4523	0.349064	1.25485	-0.0905338	0.815251
opp	3.4774	2.27646	1.08885	0.361728	2.31771	2.07555	0.738561	0.738561	3.8202	3.29026	3.83556	3.20412	-0.350291	0.376833	1.50249	1.74465	1.51785	1.76002
same	3.3221	2.18469	1.89435	1.32015	2.48415	1.26482	1.85126	1.5682	2.65801	2.34242	2.54283	1.90309	-0.0430883	0.531112	0.173864	1.39319	0.0586783	1.27801
opp	2.37262	1.32222	1.56273	0.623249	2.57558	1.20412	1.86332	1.49136	2.96988	2.45484	2.48287	1.86332	0.300593	1.24007	0.394299	1.76576	-0.0927093	1.27875
opp	2.67773	1.32222	1.37218	0.322219	2.32387	0.924279	1.72428	0.738561	2.48855	1.9345	1.96379	0.738561	0.3521	1.40206	0.164679	1.56427	-0.360084	1.03951
opp	3.07364	2.02119	1.84748	0.770852	2.52845	1.39445	1.5682	0.738561	2.74115	2.37475	2.07918	1.63347	-0.279274	0.79735	0.212701	1.3467	-0.449269	0.68473
same	3.25553	1.47712	1.57321	0.447158	2.13996	1.86213	1.74819	0.738561	3.3881	3.03583	2.68753	2.22011	0.17498	1.30103	1.24814	1.52597	0.547572	0.825398
opp	2.72686	1.97772	1.07945	-0.0457575	2.2308	0.908485	0.738561	0.738561	2.06446	1.70757	1.72428	0.738561	-0.340894	0.784318	-0.166341	1.15597	-0.506523	0.815791
opp	2.54705	2.02531	1.56962	0.568202	2.68317	1.39445	1.66276	0.738561	2.76492	2.40824	2.38561	1.81954	0.0931338	1.09456	0.0817545	1.37047	-0.297562	0.991155
opp	3.12145	1.86332	1.46788	0.681241	2.48793	1.33846	1.74036	0.738561	3.01072	2.50243	2.27184	1.716	0.272481	1.05912	0.522794	1.67227	-0.216088	0.933385
same	2.30273	1.61278	0.736388	-0.221849	2.20405	1.46982	0.738561	0.738561	2.71684	2.33846	1.77085	0.738561	0.00217232	0.960409	0.512786	1.24702	-0.433199	0.30103
same	2.94283	1.83885	1.41231	0.431364	2.20835	1.1038	1.83885	0.738561	2.71012	2.29885	0.738561	0.738561	0.426542	1.40749	0.501764	1.60631	-1.46979	-0.365243
opp	3.02971	1.75587	1.09021	0.278754	2.33996	1.52504	1.5563	0.738561	2.99695	2.48996	2.01284	1.5682	0.466093	1.27755	0.656989	1.4719	-0.327123	0.487792
same	2.3049	1.20412	0.816539	0.0413927	2.03602	1.23805	0.738561	0.738561	2.38382	1.83885	2.02938	0.738561	-0.0779786	0.697168	0.347794	1.14577	-0.0066376	0.791338
opp	2.8429	2.02119	1.86971	0.39794	2.04575	0.414973	1.8451	1.51851	1.9345	1.64345	0.738561	0.738561	-0.0246135	1.44716	-0.111255	1.51953	-1.30719	0.323587
opp	2.98791	2.13033	1.99782	1.12057	2.53755	1.84634	2.29226	1.81291	3.28466	2.91009	2.97543	2.39094	0.294434	1.17168	0.747102	1.43832	0.437877	1.12909
same	2.67313	1.73239	1.25925	0.322219	2.30739	0.851258	0.738561	0.738561	2.64147	2.20683	1.9345	0.738561	-0.52069	0.416341	0.334082	1.79022	-0.372894	1.08324
same	3.61385	1.96379	1.72539	0.662758	2.32016	0.977724	2.00432	1.61278	2.60206	2.30103	2.12385	1.65321	0.278935	1.34156	0.281896	1.62434	-0.196313	1.14613
opp	3.08329	1.87506	1.53673	0.0791812	2.20532	2.09691	0.738561	0.738561	4.53163	3.8362	3.95646	3.26858	-0.798168	0.659379	2.32631	2.43472	1.75114	1.85955
opp	3.02736	1.34242	2.34959	1.8488	2.52374	1.71012	3.22011	2.63246	3.54974	3.1176	2.96988	2.35218	0.870515	1.3713	1.026	1.83962	0.446146	1.25976
opp	2.56702	1.50515	0.950946	0.230449	2.1999	0.986772	0.738561	0.738561	2.47276	1.94939	1.72428	0.738561	-0.212385	0.508112	0.272857	1.48598	-0.475623	0.737504
opp	2.78913	1.6721	1.47314	0.556303	2.18203	0.591065	1.73239	0.738561	2.08991	1.70757	0.738561	0.738561	0.259252	1.17609	-0.0921271	1.49884	-1.44347	0.147496
same	NA	NA	0.632226	-0.30103	2.2785	1.11727	0.738561	0.738561	2.47276	2.03743	1.69897	0.738561	0.106335	1.03959	0.194259	1.35549	-0.579528	0.581699
opp	2.53772	1.5563	1.06374	0.361728	2.15644	0.94939	0.738561	0.738561	2.2014	1.75587	0.738561	0.738561	-0.325181	0.376833	0.0449614	1.25201	-1.41788	-0.210829
opp	2.48438	1.6902	2.01566	0.740363	2.37624	1.52375	2.04139	1.68124	2.993	2.50243	2.3483	1.82607	0.0257294	1.30103	0.616752	1.46925	-0.0279381	0.824558
same	2.48333	1.47712	1.06963	0.0413927	1.96435	0.60206	0.738561	0.738561	2.09342	1.6902	0.738561	0.738561	-0.331068	0.697168	0.129068	1.49136	-1.22579	0.136501
same	2.79256	1.68124	1.0471	0.255273	1.42285	0.531479	0.738561	0.738561	1.94448	1.5682	0.738561	0.738561	-0.308535	0.483288	0.521635	1.413	-0.684287	0.207082
same	3.12632	1.96379	1.60002	0.544068	2.32749	1.10721	1.86332	1.51851	2.60746	2.28103	2.12385	1.61278	0.263299	1.31925	0.279962	1.50025	-0.203642	1.01664
opp	2.98233	1.38021	0.991683	-0.0457575	2.42556	1.3032	0.738561	0.738561	3.19479	2.57171	2.48855	1.81954	-0.253122	0.784318	0.769234	1.8916	0.0629932	1.18535
opp	2.6704	1.73239	1.11534	0.255273	2.39962	1.24797	0.738561	0.738561	2.8651	2.43775	2.81224	2.28103	-0.37678	0.483288	0.46548	1.61713	0.41262	1.56427
opp	3.6793	1.83885	2.03967	0.69897	2.48539	1.27646	2.03342	1.68124	2.69636	2.37291	2.58433	1.91908	-0.0062417	1.33445	0.21097	1.41989	0.0989447	1.30787
same	3.03405	1.79934	1.95056	0.934498	2.05414	1.00432	2.39094	1.77815	2.50379	1.92428	1.90849	0.738561	0.44038	1.45644	0.449652	1.49947	-0.145653	0.904164
opp	2.80469	1.77815	1.54046	0.30103	2.39119	1.18752	0.738561	0.738561	2.57749	2.25768	1.92428	1.57978	-0.801898	0.437531	0.186305	1.38997	-0.466908	0.736759
same	2.90004	1.38021	0.710373	-0.221849	2.18067	0.875061	0.738561	0.738561	2.27184	1.78533	1.77085	0.738561	0.0281878	0.960409	0.0911674	1.39678	-0.409822	0.895791
opp	3.38786	1.73239	1.63858	0.672098	2.28262	1.80209	1.83251	1.53148	3.06145	2.55509	2.40312	1.88081	0.193925	1.16041	0.778837	1.25936	0.120505	0.601031
opp	2.65318	1.39794	1.85902	0.672098	2.45336	1.52892	2.03342	1.68124	3.31702	2.9619	3.14176	2.46982	0.174406	1.36133	0.86366	1.7881	0.688405	1.61285
same	3.13916	1.66276	1.17565	0.414973	2.09107	0.986772	1.61278	0.738561	2.52763	2.0086	0.738561	0.738561	0.437132	1.19781	0.436563	1.54086	-1.35251	-0.248211
opp	3.08039	1.81954	1.50671	0.447158	2.46457	1.08636	1.74819	0.738561	2.73719	2.26717	1.91381	0.738561	0.241476	1.30103	0.272622	1.65083	-0.550756	0.827454
same	3.24099	1.91908	0.623239	-0.30103	1.92616	0.690196	0.738561	0.738561	2.13672	1.716	1.57978	0.738561	0.115322	1.03959	0.210558	1.44652	-0.346379	0.889588
same	3.59165	1.90309	1.67674	0.380211	1.72338	1.15534	0.738561	0.738561	2.18184	1.74819	0.738561	0.738561	-0.938183	0.358349	0.45846	1.02651	-0.984823	-0.416775
opp	3.47026	1.89763	1.67814	0.755875	2.36137	1.86392	2.04139	1.69897	3.25888	2.74273	2.5977	2.09691	0.363254	1.28552	0.897502	1.39496	0.23632	0.733778
same	2.85421	1.72428	1.09553	0.0413927	2.42722	0.954243	0.738561	0.738561	2.6149	2.19312	2.01703	1.62325	-0.356971	0.697168	0.187677	1.66065	-0.410187	1.06279
same	2.21041	0.845098	0.902272	-0.154902	2.27014	0.863323	0.738561	0.738561	1.99123	1.68124	0.738561	0.738561	-0.163711	0.893463	-0.27891	1.1279	-1.53158	-0.124762
same	2.14088	1.04139	0.673693	-0.154902	2.16684	1.93551	0.738561	0.738561	3.36605	2.99913	3.33486	2.63949	0.0648681	0.893463	1.19921	1.43054	1.16801	1.39935
same	2.21417	0.954243	0.776338	-0.154902	2.1249	0.653213	0.738561	0.738561	1.88649	1.5682	0.738561	0.738561	-0.0377773	0.893463	-0.238408	1.23328	-1.38634	0.0853481
same	2.17618	1.23045	0.746515	-0.154902	1.83462	0.556303	0.738561	0.738561	2.13033	1.74036	0.738561	0.738561	-0.0079545	0.893463	0.295717	1.57403	-1.09606	0.182258
same	2.87264	1.11394	1.14998	0.20412	1.83617	0.50515	0.738561	0.738561	1.97313	1.66276	0.738561	0.738561	-0.411423	0.534441	0.136961	1.46798	-1.09761	0.233411
opp	2.37125	2.12057	1.18239	0.69897	2.27291	1.28103	0.738561	0.738561	3.04999	2.49969	2.29226	1.716	-0.443828	0.0395906	0.777086	1.76896	0.0193497	1.01122
opp	3.21628	1.51851	1.42334	0.146128	2.27926	1.54033	0.738561	0.738561	2.8893	2.43616	2.45025	1.88081	-0.68478	0.592433	0.610047	1.34897	0.170994	0.90992
opp	2.56235	1	0.754626	-0.154902	2.32935	0.986772	0.738561	0.738561	2.60531	2.18752	2.0086	0.738561	-0.0160657	0.893463	0.275953	1.61853	-0.320752	1.02183
opp	2.8844	1.5682	1.32015	0.230449	2.42678	1.01703	0.738561	0.738561	2.51455	2.16732	1.87506	0.738561	-0.581593	0.508112	0.0877675	1.49751	-0.551719	0.858028
same	3.04454	1.32222	0.652007	-0.221849	2.18824	0.845098	0.738561	0.738561	2.0086	1.6721	0.738561	0.738561	0.0865533	0.960409	-0.179641	1.1635	-1.44968	-0.106537
same	3.08889	1.716	1.35086	0.322219	2.04989	1.48572	1.65321	0.738561	2.86864	2.43616	1.95424	0.738561	0.302348	1.33099	0.818755	1.38292	-0.0956468	0.468521
opp	3.11687	1.86923	1.68534	0.672098	2.20707	1.1271	2.06819	1.6721	2.71265	2.28103	2.52892	1.716	0.382847	1.39609	0.505578	1.58554	0.321845	1.40181
opp	3.27285	2.01284	1.80799	0.986772	2.36834	2.09237	1.65321	0.738561	3.81231	3.27207	3.993	3.22943	-0.154782	0.666441	1.44397	1.71994	1.62465	1.90063

## Sheet: FIG_S3_and_FIG_6
		arm_rand_assign	w2_lumit	w2_elisa	w3_lumit	w3_elisa	w4_lumit	w4_elisa
		opp	2.52701	1.27875	1.2935	0.230449	2.2293	0.78533
		same	2.74939	1.43136	0.714164	0.0791812	1.54158	0.69897
		opp	3.21781	1.89763	1.18821	0.0791812	2.44346	0.977724
		same	3.0963	1.77815	1.18019	0.78533	2.23445	0.963788
		opp	3.45924	1.88649	1.8125	0.39794	2.36146	1.54777
		same	2.93951	1.47712	1.46651	0.643453	2.09833	0.431364
		same	3.22239	1.75587	1.23033	0.176091	2.4055	1.07188
		opp	3.29117	1.72428	1.58195	1.39794	1.94666	1.13354
		opp	2.95055	1.27875	1.04055	0.113943	2.21547	0.982271
		opp	2.34363	1	0.420543	-0.154902	1.69133	0.544068
		same	2.8995	1.50515	1.31645	0.176091	1.79109	0.447158
		opp	2.75683	1.90849	1.38378	0.50515	2.44119	1.43933
		opp	2.78689	1.53148	1.75731	0.477121	2.22837	0.812913
		opp	3.20949	1.44716	1.2724	0.255273	1.89582	2.05346
		same	NA	NA	NA	NA	2.30857	1.62737
		same	3.44587	1.9345	1.61928	0.851258	2.23384	1.56229
		opp	2.99274	1.54407	NA	NA	2.04308	0.568202
		same	2.7521	1.5682	0.83977	0.20412	2.17704	1.06446
		opp	2.10728	0.845098	0.474786	-0.221849	1.87051	0.278754
		same	3.86038	2.40993	NA	NA	2.12521	2.23452
		opp	3.77939	2.10037	1.60598	0.255273	2.24362	1.24551
		opp	2.65496	1.76343	1.07172	0.30103	2.14925	1.60206
		same	2.8399	1.59106	0.70917	0	2.40876	1.5092
		same	3.08573	1.91908	1.4625	0.176091	2.3591	1.08991
		opp	3.13198	1.81954	1.22713	-0.0457575	2.07642	1.04532
		opp	2.42863	1.44716	1.13075	0.322219	1.99096	0.954243
		same	2.80117	1.79934	NA	NA	2.33835	1.02119
		opp	2.84817	1.34242	2.12007	0.838849	2.43268	1.49693
		same	2.35268	1.38021	1.22584	0.491362	2.46236	1.26717
		same	2.89276	1.61278	1.36247	-0.0457575	2.18098	1.07918
		opp	2.95039	1.32222	1.83414	0.643453	2.10845	0.672098
		same	3.14307	1.23045	0.960257	0	1.86906	1.48996
		opp	3.21691	2.26245	NA	NA	2.12805	1.51851
		opp	3.33323	1.716	NA	NA	2.53083	1.35025
		opp	2.88647	0.954243	0.948993	0	2.35119	1.38382
		opp	2.65953	1.14613	1.58812	0.20412	2.2944	1.55388
		same	3.09872	1.65321	1.2303	0.146128	1.98978	1.65706
		same	1.99968	0.90309	0.736601	0.0413927	2.18551	0.929419
		opp	3.45656	2.05308	1.38904	0.929419	2.19918	1.1038
		same	2.79477	1.32222	1.78672	2.22789	2.07769	1.92169
		opp	2.78612	1.89763	1.69676	0.778151	2.22221	0.826075
		opp	2.80475	1.27875	0.656561	-0.221849	2.39702	0.869232
		opp	3.20448	1.57978	1.55895	0.662758	2.3431	1.02119
		opp	3.32331	1.69897	1.67184	0.633468	1.92088	1.58659
		opp	2.74279	1	1.01748	-0.09691	2.60798	1.38202
		opp	3.1663	1.20412	1.03332	0.0413927	2.33575	0.845098
		opp	3.0591	1.6721	1.39524	0.20412	2.21043	1.69197
		opp	2.58811	0.778151	1.09937	0	2.24226	0.732394
		opp	3.43915	1.95904	1.45197	0.491362	2.43128	1.16435
		opp	2.03714	0.90309	0.137231	-0.154902	2.21603	0.518514
		opp	3.59578	1.97772	NA	NA	2.22013	1.33244
		opp	2.60772	1.64345	0.93432	0.0413927	2.0393	0.612784
		same	3.21566	2.02938	1.36054	0.544068	2.29649	1.24797
		opp	2.35585	1.38021	0.583754	-0.30103	1.95492	0.623249
		same	2.53335	1.34242	0.921084	-0.154902	2.45079	0.826075
		same	3.16523	1.66276	1.01477	-0.154902	1.92983	0.832509
		same	NA	NA	2.06958	0.80618	2.17104	1.26007
		opp	3.04176	1.98677	1.37964	0.0413927	2.37539	1.40312
		opp	3.47507	1.79934	1.44253	0.518514	2.17529	0.982271
		same	2.95731	0.90309	NA	NA	2.29162	1.26245
		same	3.27435	1.60206	1.41777	0.20412	2.2093	0.94939
		same	2.36233	1.36173	NA	NA	2.12538	1.6149
		same	3.42203	1.77085	1.94047	0.633468	2.25556	0.90309
		same	2.47034	1.4624	1.48128	0.612784	2.26576	1.21748
		opp	2.1021	0.778151	NA	NA	1.8884	0.568202
		opp	2.93956	1.81954	1.56879	0.255273	2.68347	1.11394
		same	3.77792	2.22531	1.38388	0.913814	2.35908	1.21748
		opp	3.12938	1.36173	1.35813	0.230449	2.14232	0.919078
		opp	2.59674	1.79934	0.616423	0.643453	2.50438	1.26717
		same	-0.150515	-0.150515	NA	NA	-0.0148527	-1.22185
		same	2.53113	1.83885	1.05225	-0.09691	1.58995	1.13033
		same	3.24727	1.4624	1.6097	0.633468	2.26453	1.73159
		opp	3.21151	2.10037	1.311	0.531479	2.10873	1.12385
		opp	2.93813	1.60206	0.816797	0.0413927	2.12218	1.75128
		same	2.92453	1.94448	1.42014	0.462398	2.13848	1.20952
		opp	3.91752	2.33041	1.34754	0.568202	2.24721	1.3927
		opp	3.28096	1.80618	NA	NA	1.9565	1.20683
		same	2.75423	1.63347	1.9491	1.50651	2.36212	1.56703
		opp	2.82097	1.57978	1.25644	0.176091	1.94827	0.977724
		opp	3.08443	1.77815	0.894868	0.113943	1.98744	0.826075
		same	2.74498	1.25527	0.313386	-0.221849	1.88564	0.897627
		opp	3.60048	1.79934	2.0132	1.1271	2.55133	1.39445
		same	2.28083	0.954243	0.666052	-0.154902	1.52218	0.623249
		same	2.4414	1.30103	1.4152	0.255273	1.83923	1.01284
		opp	2.90915	1.6721	1.6195	0.70757	2.39428	1.1038
		opp	2.26472	1.38021	1.34027	0.863323	1.92241	1.40312
		opp	2.47469	2.00432	0.801545	0.0791812	2.15394	1.50651
		opp	2.73913	1.72428	1.21064	0.278754	2.1634	1.81757
		opp	NA	NA	0.624612	-0.30103	1.57887	1.16435
		same	2.41612	1.17609	0.928463	-0.154902	2.22909	1.17898
		same	3.46199	2.20683	1.50676	0.690196	2.20186	1.0086
		opp	3.16853	1.14613	1.36662	0.531479	2.34953	1.20952
		same	3.29645	1.76343	1.36686	0.0791812	2.34915	1.57403
		opp	3.41587	1.85126	1.69562	0.740363	2.17327	1.41664
		same	3.28352	2.03342	1.5587	0.447158	2.40357	1.00432
		same	2.78765	1.73239	0.856093	-0.0457575	2.18279	0.986772
		opp	2.46746	0.90309	NA	NA	0.761176	0.255273
		opp	1.59908	0	0.530969	-0.221849	1.28981	0.230449
		opp	3.40988	1.53148	1.72327	0.78533	2.1176	1.49831
		opp	3.37656	1.51851	1.36002	0.778151	2.05223	1.19312
		opp	2.9522	1.6902	NA	NA	2.00043	1.00432
		opp	2.97189	1.34242	1.95726	0.740363	2.11414	1.69984
		same	2.50977	1.07918	1.00365	0.20412	1.53186	0.716003
		same	3.07017	1.94448	1.7838	0.30103	1.98735	0.763428
		opp	2.76813	1.23045	0.899309	0.176091	1.80652	0.944483
		opp	2.54146	1.66276	1.10165	0.322219	2.38039	1.4624
		opp	3.26564	1.99564	1.60247	0.662758	1.81704	1.21748
		opp	3.01626	1.61278	0.870148	0.380211	1.95265	1.07555
		same	2.90643	1.8451	1.12577	0.30103	1.79581	2.06371
		same	3.35309	1.74819	1.69864	0.462398	2.14888	1.49136
		same	NA	NA	0.85256	0.20412	1.84287	0.80618
		same	2.95877	1.85126	1.41103	0.255273	2.17342	1.0569
		opp	3.50661	1.49136	1.36443	0.531479	2.35702	1.43136
		same	3.35802	1.83885	1.66402	0.60206	2.04265	1.31806
		same	2.91279	1.99123	1.29173	0.20412	2.1903	1.27184
		opp	2.5393	1.44716	1.35611	0.322219	2.20382	1.10037
		same	2.95105	1.64345	0.608419	-0.221849	1.71096	0.544068
		same	2.85715	1.716	1.03258	0.568202	1.38952	0.662758
		same	3.40902	1.74036	1.64448	0.477121	2.22433	1.06819
		same	2.21951	1.17609	0.782927	-0.30103	2.50621	1.08636
		same	3.20093	1.50515	1.40648	0.643453	2.38383	0.826075
		opp	2.64373	1.34242	1.19884	0.230449	2.4537	1.5302
		same	3.43757	2.07555	1.78106	0.770852	2.19159	0.799341
		opp	3.29027	1.73239	NA	NA	1.93495	1.47422
		opp	2.8909	1.5563	NA	NA	2.14557	1.52892
		same	2.49159	1.53148	0.976134	-0.09691	1.89301	1.00432
		opp	3.48227	2.09342	1.43461	0.342423	2.28463	0.908485
		same	2.45742	1.14613	1.00926	-0.30103	1.9922	0.995635
		opp	2.63465	1.30103	NA	NA	2.56848	1.50651
		opp	3.44122	2.07555	1.45667	0.633468	2.29763	1.26245
		same	2.7384	1.83251	1.56933	0.681241	2.09407	1.73878
		same	2.88614	1.57978	1.36423	0.255273	2.01225	0.792392
		same	2.21747	1.07918	0.918835	-0.09691	1.5256	1.0086
		same	2.91136	1.70757	1.65249	0.361728	2.10486	1.03342
		opp	2.75474	1.64345	1.28364	0.176091	2.13196	1.45332
		opp	2.5022	1.11394	0.705228	-0.154902	2.00806	0.662758
		same	2.1402	1.59106	1.21807	0.740363	1.79965	0.908485
		same	3.31835	2.04139	2.05971	1.21219	2.06756	2.18156
		opp	2.91528	1.91381	NA	NA	2.28514	1.64738
		opp	3.22001	2.13988	1.44481	0.176091	2.32837	1.63949
		same	2.85996	1.23045	1.01932	0.0791812	1.77841	0.724276
		same	3.14932	2.15836	1.17741	0.255273	2.19449	1.72916
		opp	2.69307	1.54407	1.26626	0.0413927	2.25474	0.732394
		same	2.86646	2.02531	1.40395	0.653213	1.87935	0.792392
		opp	2.28039	1.9345	1.43951	0.568202	2.12243	1.47712
		same	2.81524	1.69897	1.28753	0	2.15749	1.57054
		same	2.75565	1.4624	1.01206	-0.154902	2.23565	0.94939
		same	3.03206	1.86923	1.30229	0.568202	2.22786	0.755875
		opp	NA	NA	2.04496	1.993	2.13768	1.63448
		opp	2.3786	1.36173	1.43135	0.146128	2.36398	1.16435
		opp	3.27413	1.96379	1.33273	0.755875	2.23645	1.46982
		opp	3.1825	1.90309	2.09639	0.845098	2.10272	2.23325
		same	NA	NA	0.888694	-0.221849	1.75919	0.447158
		same	2.72476	1.59106	0.962259	0.0791812	2.13886	1.25768
		opp	3.35711	1.6721	1.71304	0.732394	2.18821	0.929419
		opp	2.79163	1.25527	0.964576	-0.221849	1.93814	0.934498
		opp	3.00674	1.78533	1.53802	0.146128	2.32128	1.26007
		same	2.48813	1.36173	0.88428	0.113943	2.17934	0.812913
		same	3.30327	1.73239	1.16181	0.531479	2.24271	1.34044
		same	3.18812	1.63347	1.26054	0.278754	1.71488	0.863323
		same	2.51824	1.61278	1.1083	0.724276	1.75741	0.857332
		opp	2.97597	1.78533	NA	NA	2.20874	1.33846
		same	2.59998	1.34242	1.08694	0.0413927	1.6188	0.643453
		opp	2.67889	1.44716	1.30491	0.361728	2.04887	1.71265
		opp	3.40669	1.83251	1.47378	0.322219	2.3669	0.959041
		same	3.1445	1.27875	1.12312	-0.0457575	2.03125	0.579784
		same	2.79178	1.53148	0.968428	0.278754	2.21093	0.770852
		same	3.33676	1.50515	1.48193	0.477121	2.01347	0.832509
		opp	3.06403	2	1.72673	0.30103	2.48457	1.30103
		opp	2.50327	1.39794	2.65835	1.88138	2.50224	1.70842
		opp	2.98079	1.75587	1.02985	0.113943	2.47891	1.5832
		opp	2.75899	1.39794	1.51649	0.531479	2.52283	1.80821
		same	2.23295	1.30103	0.831694	0.146128	2.36731	1.18469
		same	2.63508	1.64345	0.524498	-0.154902	1.24101	0.0413927
		same	2.99408	1.30103	1.98299	1.04532	2.49575	1.55388
		opp	3.31658	2.25768	1.15843	0.278754	1.9469	0.518514
		opp	2.92224	1.91908	1.15289	0.113943	2.3569	0.973128
		opp	2.33059	1.32222	1.23859	0.255273	2.41937	1.0569
		opp	2.8521	2.15836	1.15851	0.342423	2.33823	1.07188
		opp	2.60975	1.23045	1.24498	0.0413927	2.53725	1.17026
		same	2.49143	1.30103	0.889515	-0.154902	2.37118	0.838849
		same	2.7011	1	0.5129	-0.154902	2.46429	1.06446
		opp	3.00409	1.87506	0.953703	0.278754	2.38788	1.02938
		same	3.06621	1.50515	NA	NA	2.05636	1.0086
		opp	3.42768	2.0607	1.85623	0.845098	2.45161	0.977724
		same	2.92554	1.27875	1.31059	0.230449	2.28998	1.94694
		same	3.77578	1.83251	1.39804	0.30103	2.46792	1.19312
		same	2.27622	0.90309	0.917994	0.113943	2.17178	0.838849
		same	1.83128	1.23045	0.552454	-0.221849	1.50935	0.78533
		same	2.80573	1.34242	0.943213	0.322219	2.24733	0.763428
		same	1.7668	0.778151	0.587865	0.146128	1.9205	0.633468
		same	3.2417	1.64345	0.89549	0.322219	2.0234	1.13988
		opp	2.57131	1	1.87147	1.45179	1.8117	0.50515
		opp	3.19599	2.42975	1.35604	0.50515	2.36463	1.16732
		opp	3.22929	1.14613	1.50173	0.838849	2.39563	1.74507
		opp	3.06893	1.89763	1.80715	0.518514	2.64838	1.95231
		opp	2.80382	1.60206	1.40866	0.491362	2.2293	1.0569
		same	2.68544	1.17609	0.963989	0.113943	2.47065	1.23045
		same	3.13445	1.5563	1.29822	0.30103	2.31736	0.977724
		same	3.10994	1.54407	1.30288	0.20412	1.94988	1.13354
		opp	NA	NA	NA	NA	2.37759	1.63448
		opp	3.27773	2.01703	NA	NA	2.48688	1.45637
		opp	3.13685	1.74036	1.82049	0.491362	2.43455	1.74115
		same	3.05404	1.86923	0.949896	-0.09691	2.47377	1.21219
		opp	2.11367	1.17609	1.05948	0.322219	2.24923	0.934498
		same	3.0421	1.25527	0.989496	0.0413927	2.45685	1.38739
		same	2.87692	1.68124	1.53383	0.544068	2.17393	0.986772
		opp	3.13636	1.98227	1.82427	0.255273	2.26372	1.35793
		opp	2.51686	0.845098	0.921542	0	2.45316	1.04139
		same	2.77583	1.38021	1.43645	0.544068	2.40634	1.73159
		same	2.96927	1.91381	1.85445	0.792392	2.5594	2.04922
		opp	2.53688	1.17609	1.32593	0.623249	NA	NA
		opp	2.98191	1.85126	1.71369	0.342423	2.32707	1.74974
		same	2.35851	1.86332	1.74333	0.78533	2.47803	1.11059
		opp	3.4774	2.27646	1.08885	0.361728	2.31771	2.07555
		same	3.3221	2.18469	1.89435	1.32015	2.48415	1.26482
		opp	3.15086	1.89763	1.93743	0.69897	2.62811	1.33646
		opp	2.78232	1.14613	1.33739	0.447158	2.47082	1.34439
		opp	2.37262	1.32222	1.56273	0.623249	2.57558	1.20412
		same	2.97582	2.12057	1.19174	0.342423	1.92588	0.447158
		same	2.54962	1.41497	0.642959	0.176091	1.54683	0.851258
		opp	2.85314	1.61278	1.22302	0.322219	2.58531	1.74194
		opp	2.38073	1.50515	1.09561	0	2.36457	1.05308
		opp	2.67773	1.32222	1.37218	0.322219	2.32387	0.924279
		opp	3.07364	2.02119	1.84748	0.770852	2.52845	1.39445
		same	2.50309	1.68124	1.74178	0.690196	2.50348	1.67486
		opp	3.08198	1.61278	0.976264	0.113943	2.24886	1.16732
		same	1.26653	0.30103	NA	NA	0.594852	-1.22185
		same	3.25553	1.47712	1.57321	0.447158	2.13996	1.86213
		same	2.89444	1.39794	1.35451	0.414973	2.36569	1.02938
		opp	3.4314	2.08636	1.94542	1.05308	2.38692	2.10857
		same	2.91011	2.20683	1.58556	1.0086	2.48564	1.7356
		opp	2.72686	1.97772	1.07945	-0.0457575	2.2308	0.908485
		opp	2.86477	1.34242	0.67455	0.0413927	2.37472	1.07918
		opp	2.89707	1.83885	1.24523	0.342423	2.22107	0.78533
		opp	2.94916	2.07188	1.52424	0.20412	2.51593	1.12385
		same	2.06485	0.954243	0.78295	0.531479	2.35733	0.939519
		same	2.25686	1	NA	NA	2.52093	1.06819
		opp	2.74858	1.8451	1.41294	0.380211	2.36331	1.12385
		same	3.06766	2.01703	1.37016	0.491362	2.65785	1.24797
		opp	2.54705	2.02531	1.56962	0.568202	2.68317	1.39445
		opp	3.12145	1.86332	1.46788	0.681241	2.48793	1.33846
		opp	2.0484	1.04139	NA	NA	2.70057	1.49136
		opp	2.55358	1.07918	1.45868	0.653213	2.0638	0.732394
		opp	2.5025	1.23045	0.94875	0.0791812	2.37247	0.892095
		opp	2.78805	1.39794	1.05275	0.556303	2.57118	1.32634
		opp	2.7338	1.23045	0.65173	-0.154902	2.5645	1.26717
		same	2.16043	1.49136	1.32623	0.30103	2.42045	0.991226
		opp	2.85243	1.91381	1.5628	0.414973	2.57109	1.72428
		same	3.22676	1.38021	NA	NA	2.35791	1.09691
		opp	2.79413	1.81291	1.66925	0.544068	2.29306	1.21219
		same	2.30273	1.61278	0.736388	-0.221849	2.20405	1.46982
		opp	2.59889	0.90309	0.754351	-0.30103	2.11475	0.690196
		opp	3.56073	2.26245	1.39294	0.230449	2.33637	2.08743
		opp	3.56819	1.92942	1.56201	0.462398	2.44603	1.31597
		opp	3.32348	1.98227	1.8417	0.672098	2.47765	1.60959
		opp	2.5481	1.23045	0.839402	-0.154902	2.06578	0.778151
		same	3.20382	1.95904	1.78709	0.623249	2.69474	1.52375
		same	3.36924	2.10037	1.22965	0.39794	2.38049	1.66087
		same	2.49814	1.17609	NA	NA	2.48652	1.24797
		same	3.06156	2.04922	1.64751	0.447158	2.43391	1.16435
		opp	3.16977	1.93952	1.16146	0.255273	2.54145	1.35411
		same	2.6461	1.60206	1.16965	0.113943	2.23906	1.2014
		same	2.94283	1.83885	1.41231	0.431364	2.20835	1.1038
		same	2.06771	1.25527	1.19923	0.20412	2.19038	0.681241
		opp	2.56602	1.44716	1.35333	0.342423	2.44062	1.6464
		same	3.03993	1.38021	1.1828	0.672098	2.35992	1.29003
		opp	3.02971	1.75587	1.09021	0.278754	2.33996	1.52504
		same	2.3049	1.20412	0.816539	0.0413927	2.03602	1.23805
		opp	3.39701	1.90849	1.38099	0.414973	2.44863	1.1271
		opp	2.36064	1.17609	0.5175	-0.221849	2.32252	0.919078
		same	2.81474	1.86332	1.57503	0.50515	1.86709	1.31806
		opp	3.91157	2.1038	2.22481	1.43297	2.52385	1.63144
		same	2.69808	1.53148	1.14067	0.255273	2.23128	1.26717
		same	3.21845	1.76343	1.6765	0.255273	2.45296	1.11727
		opp	2.58526	1.14613	0.807038	-0.30103	2.46826	0.991226
		opp	2.72963	1.43136	1.22057	0.690196	2.40352	0.832509
		same	3.09697	1.89763	1.61436	0.50515	1.73258	0.732394
		opp	3.37912	1.77815	1.3206	0.39794	2.4384	1.65031
		opp	2.34862	1.07918	1.54434	0.278754	2.49772	1.17609
		opp	2.59258	1.79934	1.46513	0.69897	2.08955	0.963788
		same	3.05541	1.72428	1.63674	0.361728	2.65413	1.26245
		opp	2.15009	0.69897	NA	NA	2.47686	1.18184
		opp	3.19421	1.36173	1.27574	0.39794	2.32649	1.30103
		opp	2.72928	1.85126	NA	NA	NA	NA
		same	2.54402	2	1.11797	-0.0457575	NA	NA
		same	2.39785	1.61278	1.02849	0.591065	NA	NA
		same	2.36131	1.8451	1.69718	0.39794	NA	NA
		opp	2.37056	1.77085	1.12073	0.230449	2.17324	0.812913
		opp	2.77304	2.13672	1.6263	0.863323	2.42248	1.65992
		opp	2.63499	1.89763	NA	NA	NA	NA
		opp	2.8429	2.02119	1.86971	0.39794	2.04575	0.414973
		opp	2.81823	1.59106	1.46857	0.491362	NA	NA
		same	3.00153	2.21748	1.77654	0.851258	2.29371	1.45484
		same	1.95149	1.04139	0.627562	-0.221849	1.7629	0.724276
		opp	2.98791	2.13033	1.99782	1.12057	2.53755	1.84634
		same	2.74988	1.99564	1.27651	0.146128	NA	NA
		same	2.6359	1.72428	0.727218	0.623249	NA	NA
		same	2.98169	1.75587	1.28893	-0.0457575	2.4516	1.18469
		opp	2.32585	1.57978	0.509077	-0.30103	2.4143	1.15836
		same	2.36076	1.11394	1.09517	0.30103	NA	NA
		same	2.44738	0.69897	1.1293	0.740363	NA	NA
		same	3.17959	2.07188	2.17539	0.90309	NA	NA
		same	2.67313	1.73239	1.25925	0.322219	2.30739	0.851258
		same	3.12433	2.33445	1.64836	0.681241	NA	NA
		opp	2.70236	1.90309	1.08523	0.740363	2.57891	0.944483
		opp	2.65416	2.02938	NA	NA	NA	NA
		same	2.54772	1.6721	0.606648	0.113943	NA	NA
		same	2.65947	1.44716	0.895866	0.380211	NA	NA
		same	3.61385	1.96379	1.72539	0.662758	2.32016	0.977724
		opp	1.91473	1.07918	1.39048	0.740363	2.37253	0.973128
		opp	2.51403	1.81954	1.51123	0.278754	2.19938	1.233
		same	2.22272	1.32222	0.926449	-0.09691	NA	NA
		same	3.17506	1.47712	NA	NA	NA	NA
		same	2.59209	1.39794	NA	NA	NA	NA
		same	3.41777	2.16732	NA	NA	NA	NA
		opp	2.5522	1.32222	NA	NA	1.57091	0.662758
		opp	2.80647	1.51851	1.59045	0.50515	2.55777	1.49969
		opp	2.73732	2.07188	1.39064	0.39794	NA	NA
		opp	2.69501	1.59106	1.67008	0.361728	2.23106	1.26482
		same	3.30546	1.54407	1.36641	0.322219	NA	NA
		opp	3.01363	2.09342	1.83127	1.48996	NA	NA
		same	3.4792	1.716	1.70963	0.672098	NA	NA
		same	2.95015	2.19033	1.47491	0.146128	2.40698	1.03342
		same	2.48044	0.778151	1.40963	-0.09691	NA	NA
		opp	2.51594	1.23045	0.986688	-0.30103	2.38402	1.24797
		same	3.72299	2.0086	NA	NA	NA	NA
		same	3.00832	1.5563	NA	NA	NA	NA
		same	3.46623	1.74036	1.3588	0.724276	NA	NA
		opp	2.2625	1.39794	0.793207	-0.0457575	NA	NA
		same	2.5472	1.62325	NA	NA	NA	NA
		opp	3.36202	1.5682	0.834397	-0.221849	NA	NA
		same	2.6701	1.75587	0.846878	-0.09691	NA	NA
		same	2.45525	1.14613	0.750025	0.0791812	NA	NA
		opp	3.05014	1.91908	1.63329	0.672098	NA	NA
		same	2.91614	1.39794	1.46724	0.39794	NA	NA
		same	3.1713	1.98677	1.43382	0.380211	NA	NA
		same	2.76095	1.76343	1.63621	0.30103	2.31146	1.69285
		opp	2.86424	1.88649	NA	NA	NA	NA
		opp	2.76132	1.51851	1.50067	0.322219	NA	NA
		same	3.512	2.23805	2.03641	0.80618	NA	NA
		opp	2.29979	1.11394	NA	NA	2.37607	1.52763
		opp	3.58661	2.16137	1.39122	0.431364	2.48464	1.59106
		opp	2.92318	1.86923	1.408	0.380211	NA	NA
		opp	3.27594	1.65321	1.57014	0.380211	NA	NA
		same	2.13607	0.954243	1.01624	0.278754	NA	NA
		opp	3.35682	2.33041	NA	NA	NA	NA
		opp	2.93569	1.44716	1.40849	0.20412	NA	NA
		opp	3.16644	1.94448	1.59797	0.69897	NA	NA
		opp	3.08329	1.87506	1.53673	0.0791812	2.20532	2.09691
		same	2.84708	1.36173	1.26526	0	NA	NA
		opp	2.94417	1.99564	1.60027	0.322219	NA	NA
		opp	2.81524	1.5563	NA	NA	NA	NA
		opp	3.17695	1.62325	NA	NA	NA	NA
		same	3.47513	2.00432	NA	NA	NA	NA
		same	2.93109	1.89763	NA	NA	NA	NA
		opp	NA	0.90309	NA	NA	NA	NA
		opp	2.71104	0.90309	1.39705	0.278754	NA	NA
		same	NA	NA	1.27546	0.146128	NA	NA
		opp	2.77799	1.61278	NA	NA	NA	NA
		same	3.68821	1.74819	1.57959	0.579784	NA	NA
		same	3.50074	2.01284	1.22858	0.361728	NA	NA
		opp	3.34844	1.99123	1.54381	0.361728	2.44734	1.79099
		same	3.66985	1.99564	NA	NA	NA	NA
		same	3.73089	2.11394	NA	NA	NA	NA
		opp	2.36207	0.954243	0.70614	0	2.0065	0.908485
		opp	2.85951	1.53148	NA	NA	NA	NA
		same	2.78968	1.62325	1.45227	0.146128	2.50074	1.47276
		opp	3.02709	1.86332	NA	NA	NA	NA
		opp	3.1244	1.91908	NA	NA	NA	NA
		same	NA	NA	1.12224	0.0791812	NA	NA
		same	3.65879	1.98227	1.68293	0.740363	NA	NA
		opp	2.7564	1.14613	NA	NA	2.24216	0.845098
		same	NA	NA	1.58618	0.322219	2.27219	1.07555
		opp	3.02736	1.34242	2.34959	1.8488	2.52374	1.71012
		same	2.79075	1.90849	0.630487	-0.221849	2.15801	0.568202
		opp	3.08718	1.53148	NA	NA	NA	NA
		same	NA	NA	1.05784	0.146128	NA	NA
		opp	2.81168	1.43136	1.81085	0.986772	NA	NA
		same	2.99138	2.15534	1.35983	0.431364	NA	NA
		same	3.29373	1.4624	1.77342	0.50515	NA	NA
		same	3.30089	1.53148	NA	NA	NA	NA
		same	2.86734	1.61278	1.34874	0.176091	NA	NA
		opp	2.75679	1.39794	NA	NA	NA	NA
		opp	3.08548	1.74036	1.07857	-0.154902	NA	NA
		opp	2.99625	1.81291	NA	NA	NA	NA
		opp	NA	NA	1.45094	0.50515	NA	NA
		opp	NA	NA	1.35174	0.176091	NA	NA
		opp	3.09348	1.96379	NA	NA	2.57411	1.43616
		same	2.3415	1.49136	1.27625	0.113943	NA	NA
		same	2.69159	1.11394	1.07057	0.113943	NA	NA
		same	3.01868	1.6902	1.14414	0.380211	NA	NA
		same	2.60549	1.65321	1.47136	0.255273	NA	NA
		opp	NA	NA	1.02824	0.892095	NA	NA
		opp	2.56702	1.50515	0.950946	0.230449	2.1999	0.986772
		same	2.06121	1.30103	NA	NA	NA	NA
		same	2.72311	1.87506	NA	NA	NA	NA
		opp	2.8039	1.32222	1.45949	0.80618	NA	NA
		same	2.53319	1.8451	0.889644	-0.154902	NA	NA
		same	2.71961	1.14613	1.56391	0.50515	NA	NA
		same	2.8434	0.90309	1.37363	0.0413927	2.2181	0.690196
		same	2.872	1.65321	1.34506	0.633468	NA	NA
		same	3.3619	1.60206	NA	NA	NA	NA
		same	3.00955	1.61278	2.09048	0.819544	NA	NA
		opp	2.79958	1	2.29197	2.16167	NA	NA
		opp	2.58563	1.51851	1.05094	0.0413927	2.40604	1.41996
		same	2.83306	1.53148	1.00117	0.176091	NA	NA
		opp	3.34105	1.60206	NA	NA	NA	NA
		same	2.49081	1.53148	NA	NA	NA	NA
		opp	2.66546	1.49136	1.35906	0.113943	NA	NA
		same	2.85357	2.08636	1.68014	0.380211	NA	NA
		same	2.8457	1.49136	1.31343	0.255273	2.15893	1.03342
		same	3.122	1.27875	NA	NA	NA	NA
		opp	3.29417	1.83251	NA	NA	NA	NA
		same	2.62595	1.5563	1.34978	0.30103	NA	NA
		same	3.06613	1.53148	0.926685	-0.154902	1.7934	0.568202
		same	2.70682	0.69897	NA	NA	NA	NA
		opp	2.54065	1.20412	NA	NA	NA	NA
		opp	2.93619	1.57978	NA	NA	NA	NA
		opp	2.4117	1.04139	1.29468	0.278754	NA	NA
		same	2.93172	1.5682	1.25585	0.176091	NA	NA
		same	NA	NA	NA	NA	2.23713	1.94101
		opp	3.20948	1.72428	1.65972	0.740363	NA	NA
		same	3.13343	1.68124	1.6833	0.568202	2.45777	1.77743
		opp	2.28692	1.25527	0.945904	-0.0457575	NA	NA
		same	3.10932	1.69897	NA	NA	NA	NA
		opp	3.09841	1.27875	1.09656	-0.09691	2.08497	0.934498
		opp	3.3211	1.73239	NA	NA	NA	NA
		same	1.88979	0.845098	0.570949	-0.221849	2.35482	1.75967
		opp	2.4421	1.14613	1.07992	0	NA	NA
		same	2.26358	1.30103	NA	NA	NA	NA
		same	2.43778	1.73239	NA	NA	NA	NA
		opp	2.56058	1.30103	1.20628	0	NA	NA
		opp	2.08232	1.07918	1.47108	0.278754	2.58021	1.17609
		same	2.53274	1.30103	1.29509	0.20412	NA	NA
		opp	1.28818	0	1.58107	0.60206	NA	NA
		opp	3.43869	1.5563	1.54286	0.462398	NA	NA
		opp	2.5051	1.17609	0.847086	0	2.37482	1.25042
		same	2.9558	1.34242	NA	NA	NA	NA
		same	2.41896	1.17609	2.16743	-0.30103	NA	NA
		same	3.13906	1.30103	NA	NA	NA	NA
		opp	2.77974	1.64345	1.24581	0.414973	NA	NA
		opp	2.90173	1.62325	1.24978	0.230449	NA	NA
		same	3.0011	1.65321	1.61129	0.39794	NA	NA
		same	1.94966	0.778151	1.0342	0.39794	2.03934	0.792392
		opp	3.02022	1.49136	NA	NA	1.62632	0.462398
		opp	3.69998	1.97772	0.953502	-0.09691	NA	NA
		same	3.5823	2.20683	NA	NA	NA	NA
		opp	2.74933	1.34242	1.15826	-0.154902	NA	NA
		same	2.89553	2.01703	1.54944	0.477121	NA	NA
		opp	2.42298	1.25527	NA	NA	NA	NA
		opp	2.85263	1.47712	0.945397	-0.09691	NA	NA
		same	3.20549	2.22011	1.4636	0.653213	2.29703	1.96379
		NA	2.96352	1.43136	1.06408	0.491362	NA	NA
		same	2.67656	1.20412	1.68747	0.491362	NA	NA
		opp	NA	NA	1.725	0.544068	NA	NA
		same	3.36653	1.85126	1.34189	0.0791812	NA	NA
		same	2.39604	1	0.86765	-0.0457575	NA	NA
		opp	2.75635	2.57978	1.94249	1.53403	NA	NA
		same	2.35417	1.49136	NA	NA	NA	NA
		opp	3.43625	2.12385	1.64224	0.491362	NA	NA
		same	2.63496	1.51851	NA	NA	NA	NA
		same	2.24275	1.23045	NA	NA	NA	NA
		same	2.85627	1.14613	0.785304	-0.221849	NA	NA
		same	NA	NA	1.48112	0.380211	NA	NA
		opp	NA	NA	0.991737	0.113943	NA	NA
		same	3.01464	1.69897	1.64171	0.50515	1.77857	0.447158
		same	3.41852	1.44716	1.56001	0.612784	NA	NA
		same	2.77686	2	1.45074	0.361728	NA	NA
		opp	2.39953	0.90309	NA	NA	NA	NA
		opp	3.11994	1.34242	NA	NA	NA	NA
		same	2.88163	1.25527	1.03332	0.0413927	NA	NA
		opp	3.04823	1.89209	1.51555	0.113943	2.29381	1.08991
		same	2.76633	1.32222	0.89695	0.431364	NA	NA
		opp	2.93976	1.99123	NA	NA	NA	NA
		opp	3.32166	1.89763	1.53082	0.447158	NA	NA
		opp	2.57827	1.5563	1.17692	-0.09691	NA	NA
		same	2.9832	2.04922	2.11828	1.82802	NA	NA
		opp	2.78913	1.6721	1.47314	0.556303	2.18203	0.591065
		opp	3.08839	1.78533	2.15578	0.857332	2.56455	1.53529
		same	3.24435	2.08991	1.12528	0.278754	1.91638	0.959041
		same	3.29558	1.75587	1.59233	0.278754	NA	NA
		opp	3.3684	1.90309	NA	NA	NA	NA
		same	2.74041	1.81291	1.56696	0.39794	NA	NA
		opp	3.0552	2.00432	1.47703	0.579784	NA	NA
		opp	2.51989	1.11394	1.15209	0	1.96672	0.778151
		opp	3.41546	1.63347	NA	NA	NA	NA
		same	3.0642	1.51851	NA	NA	NA	NA
		opp	2.3499	0.845098	0.932762	-0.154902	NA	NA
		same	2.61737	1.25527	NA	NA	NA	NA
		same	NA	NA	1.33985	0.763428	NA	NA
		same	2.31135	1.43136	NA	NA	NA	NA
		same	2.77706	1.82607	0.723728	-0.154902	2.39331	1.57287
		opp	3.19878	1.86923	1.43942	0.361728	NA	NA
		same	3.03642	1.78533	NA	NA	NA	NA
		same	2.52231	1.20412	NA	NA	NA	NA
		opp	2.36437	1.53148	1.60367	0.431364	NA	NA
		same	NA	NA	1.33372	0	NA	NA
		same	2.87659	1.82607	0.912943	0.230449	NA	NA
		opp	2.90726	1.51851	NA	NA	NA	NA
		same	3.13668	1.53148	1.5765	0.113943	NA	NA
		opp	2.95454	1.9345	1.85948	1.11727	NA	NA
		opp	NA	NA	1.03252	0.176091	NA	NA
		opp	2.65797	1.64345	0.923461	0.0413927	1.74425	0.812913
		same	2.72965	1.8451	0.880605	0.278754	2.2689	1.49969
		same	2.86058	1.69897	NA	NA	NA	NA
		same	2.98743	0.845098	0.739143	-0.221849	NA	NA
		opp	3.03249	1.34242	1.13665	0	NA	NA
		opp	NA	NA	1.11503	0.380211	2.03427	1.16435
		same	2.45415	1.61278	NA	NA	NA	NA
		same	2.68479	1.23045	NA	NA	NA	NA
		same	NA	NA	0.632226	-0.30103	2.2785	1.11727
		same	2.89942	2.14922	1.36705	0.322219	2.05269	0.732394
		opp	3.03804	1.11394	1.50087	0.414973	2.06842	1.83759
		same	2.67065	1.20412	1.05301	0	1.87275	0.755875
		opp	2.77037	1.41497	NA	NA	NA	NA
		opp	3.40348	1.95904	1.73986	0.892095	NA	NA
		opp	2.33319	1.23045	NA	NA	NA	NA
		opp	3.18088	1.86332	NA	NA	NA	NA
		opp	2.71912	1	0.870581	0.963788	NA	NA
		same	1.9247	0.90309	1.1378	-0.09691	NA	NA
		same	2.88789	1.95904	NA	NA	NA	NA
		same	2.61049	1	1.10411	-0.154902	NA	NA
		opp	NA	NA	1.44381	0.414973	2.46749	1.35984
		same	2.49244	0.954243	0.841253	-0.221849	NA	NA
		same	2.52888	0.954243	NA	NA	NA	NA
		same	2.20161	0.477121	0.806972	0.278754	NA	NA
		opp	2.53772	1.5563	1.06374	0.361728	2.15644	0.94939
		same	3.04222	1.81291	NA	NA	NA	NA
		opp	3.43975	2.15534	1.73019	0.462398	2.18432	1.03342
		same	2.78052	1.32222	0.902385	0.146128	NA	NA
		opp	3.16786	1.81954	1.60323	0.255273	NA	NA
		same	2.91166	2.08279	NA	NA	NA	NA
		opp	3.46771	2.09691	NA	NA	NA	NA
		opp	2.72452	1.07918	NA	NA	NA	NA
		opp	3.7213	1.85126	1.49395	0.845098	NA	NA
		same	NA	NA	2.01867	1.02938	NA	NA
		opp	3.27782	2.05308	1.78157	0.612784	NA	NA
		same	2.48704	1.54407	1.4789	0.591065	NA	NA
		opp	3.10329	1.72428	NA	NA	NA	NA
		opp	3.1629	1.6902	1.35069	0.176091	NA	NA
		same	2.50432	1.44716	NA	NA	2.32496	1.40312
		opp	2.78955	1.59106	NA	NA	NA	NA
		opp	2.63475	1.59106	0.773385	-0.221849	2.06235	1.68574
		same	2.43871	1.41497	2.18307	1.07188	2.43574	1.49969
		same	3.22998	1.64345	1.11522	0.414973	1.77321	1.72835
		same	2.70068	1.5563	1.42355	0.278754	1.95414	0.763428
		opp	2.67457	1.27875	1.30485	0.113943	NA	NA
		same	2.65683	1.17609	1.09321	0.0413927	2.07944	0.863323
		same	NA	NA	1.55944	0.716003	NA	NA
		opp	3.09644	1.69897	1.13481	0.176091	2.36812	0.919078
		opp	2.74435	1.32222	0.877653	-0.09691	2.12696	1.54654
		opp	2.91572	1.38021	NA	NA	NA	NA
		opp	4.02105	2.15534	2.3606	1.66276	NA	NA
		same	3.73082	2.10037	NA	NA	2.1992	1.09691
		same	3.61501	2.04532	1.66699	0.342423	NA	NA
		opp	3.21854	2.1271	2.39828	1.76864	NA	NA
		same	3.04418	1.68124	1.39881	0.477121	NA	NA
		opp	2.70729	1.87506	1.68541	0.653213	NA	NA
		opp	3.1804	1.94448	1.35889	0.176091	NA	NA
		same	3.18167	2.19866	1.1902	0.342423	2.40068	1.22011
		opp	3.15345	1.6902	1.64934	0.477121	NA	NA
		opp	3.21569	1.6721	NA	NA	NA	NA
		same	3.01792	1.75587	1.27574	0.255273	NA	NA
		opp	1.84721	0.30103	NA	NA	NA	NA
		opp	3.02304	1.32222	NA	NA	NA	NA
		same	3.29286	1.69897	1.68142	0.838849	NA	NA
		opp	2.69342	1.92428	NA	NA	NA	NA
		same	2.62104	1.44716	0.481782	-0.154902	1.98155	0.531479
		same	2.83086	1.80618	1.45988	0.653213	2.06399	0.763428
		opp	2.87511	1.69897	NA	NA	NA	NA
		same	3.3822	1.95904	1.16731	0	NA	NA
		opp	2.44768	0.778151	0.922745	-0.0457575	2.36785	1.09691
		same	3.33857	1.66276	1.59582	0.361728	NA	NA
		same	2.7776	1.5563	0.993397	-0.154902	NA	NA
		same	2.71592	1.68124	NA	NA	NA	NA
		opp	3.13225	1.99564	NA	NA	NA	NA
		same	NA	NA	1.45367	0.633468	NA	NA
		opp	2.48438	1.6902	2.01566	0.740363	2.37624	1.52375
		opp	2.30723	1.4624	1.47866	0.113943	NA	NA
		same	2.48333	1.47712	1.06963	0.0413927	1.96435	0.60206
		opp	3.6117	2.26007	2.02012	1.1038	NA	NA
		same	1.95142	1.17609	0.580307	-0.09691	NA	NA
		opp	1.77125	0.477121	NA	NA	NA	NA
		same	2.33478	0.90309	1.63786	0.431364	NA	NA
		opp	2.82044	1.716	NA	NA	2.34042	1.02531
		same	2.63049	1.17609	NA	NA	NA	NA
		same	2.79119	1.60206	0.673306	-0.154902	NA	NA
		same	NA	NA	1.40282	0.30103	2.19383	1.19312
		opp	NA	NA	1.1927	0.230449	NA	NA
		same	2.29667	1.14613	0.550426	-0.221849	2.08338	1.26007
		opp	3.16253	2.13988	1.61247	0.447158	2.15275	1.0569
		same	2.56403	1.53148	0.815765	0.0791812	2.14646	1.91328
		same	2.48384	1.69897	1.10537	0.361728	2.07364	1.04532
		same	2.69042	1.07918	0.905426	0.361728	NA	NA
		same	2.57529	1.77085	NA	NA	2.21474	1.94939
		same	3.4462	1.59106	1.32989	0.361728	NA	NA
		same	2.65337	1.4624	1.12431	0.113943	2.09948	0.716003
		same	2.97405	1.25527	NA	NA	NA	NA
		opp	1.93259	1.20412	0.956218	-0.154902	2.49919	1.13672
		same	3.30453	1.95424	1.95001	1.01284	NA	NA
		opp	2.63032	1.14613	NA	NA	NA	NA
		same	2.91689	2.03342	1.46789	0.255273	NA	NA
		opp	2.83268	1.07918	1.0122	-0.154902	2.32125	1.52892
		opp	3.02469	2.04532	1.67451	0.643453	NA	NA
		same	2.50404	1.50515	NA	NA	NA	NA
		same	2.79725	1.47712	1.16227	0.322219	1.94234	1.02938
		same	3.10889	1.77815	1.64486	0.30103	2.20479	0.897627
		opp	3.1191	1.51851	2.62241	1.92169	2.55418	1.24551
		same	3.02189	1.53148	NA	NA	NA	NA
		same	2.09376	1.36173	1.32872	0.39794	NA	NA
		opp	3.43121	1.89763	1.90699	0.939519	NA	NA
		opp	2.67076	1.23045	NA	NA	NA	NA
		same	2.79468	1.30103	1.2274	0.176091	NA	NA
		opp	2.76623	1.47712	1.72685	0.531479	NA	NA
		same	3.02402	1.5682	1.18992	0.146128	NA	NA
		opp	3.3511	1.89763	1.75933	0.69897	NA	NA
		same	NA	NA	NA	NA	2.42168	1.75815
		opp	2.80793	1.47712	1.96002	0.50515	NA	NA
		same	1.93374	0.69897	0.152868	-0.154902	NA	NA
		opp	3.0801	1.54407	NA	NA	NA	NA
		opp	2.85145	1.6721	2.24279	0.799341	NA	NA
		same	2.5483	1.5682	NA	NA	NA	NA
		opp	2.58049	1.30103	1.23644	0.0791812	1.47705	0.50515
		same	NA	NA	1.36699	0.176091	2.24613	1.54654
		same	3.40772	2.12385	NA	NA	NA	NA
		opp	2.98581	1.60206	1.15011	-0.0457575	NA	NA
		same	2.75718	1.76343	1.56552	0.342423	2.34617	1.06446
		same	2.49336	0.69897	1.45668	0.361728	2.2916	0.982271
		same	2.94437	1.5563	0.845643	-0.154902	NA	NA
		same	3.15688	2.03342	1.81684	0.653213	NA	NA
		opp	3.23262	2.31175	NA	NA	NA	NA
		opp	3.1475	1.716	0.98504	0.176091	NA	NA
		same	2.43797	1.68124	1.39956	0.255273	NA	NA
		opp	1.80974	0	NA	NA	NA	NA
		same	2.63081	1.30103	NA	NA	NA	NA
		opp	2.80613	1.74819	1.20033	0.322219	NA	NA
		opp	2.66355	1.07918	NA	NA	NA	NA
		opp	2.52818	1.20412	1.38283	0.342423	NA	NA
		same	3.0661	1.32222	0.841464	0.255273	1.86885	2.16137
		same	2.25578	1.44716	0.587612	-0.30103	1.45083	0.70757
		same	3.17887	1.6902	1.30094	0.230449	NA	NA
		opp	2.5774	1.27875	1.32574	1.00432	1.66537	0.792392
		same	3.05357	1.74819	NA	NA	NA	NA
		opp	3.31845	1.72428	NA	NA	NA	NA
		opp	3.0577	1.47712	NA	NA	NA	NA
		same	3.01053	1.23045	1.4667	0.579784	2.07638	1.92686
		same	2.72592	1.4624	NA	NA	NA	NA
		opp	3.10123	1.60206	1.65481	0.716003	NA	NA
		same	2.86132	1.53148	NA	NA	NA	NA
		same	3.10613	1.50515	1.23195	0.176091	NA	NA
		opp	2.80742	1.5682	NA	NA	NA	NA
		opp	2.30101	1.43136	0.789372	-0.154902	1.75042	1.80482
		same	2.5063	1.32222	0.711419	0.146128	2.02746	1.21484
		opp	2.93864	1.64345	1.17569	-0.09691	2.54565	1.62941
		same	NA	NA	0.84528	-0.09691	NA	NA
		same	2.3076	1.43136	NA	NA	NA	NA
		opp	3.09523	1.70757	2.22451	1.22531	NA	NA
		opp	2.24246	1	1.53122	0.892095	2.12236	0.959041
		opp	3.2605	1.73239	1.55242	0.612784	NA	NA
		opp	3.63219	2.05308	NA	NA	NA	NA
		same	1.98273	1.14613	0.987571	0	1.98708	1.08991
		opp	2.97845	1.50515	NA	NA	NA	NA
		same	2.90768	1.39794	0.975385	0.176091	NA	NA
		opp	2.69622	1.27875	1.05865	0.0413927	NA	NA
		same	2.75303	1.14613	NA	NA	NA	NA
		same	3.65025	1.98677	1.75203	0.591065	2.55672	1.40824
		opp	2.61086	1.36173	1.01425	-0.09691	NA	NA
		opp	2.61546	1.34242	1.43332	0.431364	2.29826	2.21643
		same	2.77817	2.0607	NA	NA	NA	NA
		opp	1.15836	0.69897	NA	NA	1.5871	0.361728
		opp	2.51249	1.36173	0.770252	-0.154902	NA	NA
		same	2.41342	1.41497	1.24946	0.568202	2.43757	0.851258
		same	2.73287	1.68124	NA	NA	NA	NA
		same	3.26294	1.83251	1.61666	0.924279	NA	NA
		opp	2.67488	1.51851	NA	NA	NA	NA
		same	2.99668	1.77085	1.72588	0.832509	1.98541	0.681241
		opp	2.4307	1.64345	1.30414	0.361728	NA	NA
		opp	NA	NA	1.10285	0.176091	2.28158	0.939519
		same	3.09692	1.41497	1.08972	0.431364	NA	NA
		same	3.2639	1.77085	NA	NA	NA	NA
		opp	2.71234	0.845098	NA	NA	NA	NA
		opp	3.25579	1.87506	1.35712	0.20412	NA	NA
		opp	3.10161	1.77815	NA	NA	NA	NA
		opp	2.59225	1.04139	0.625053	-0.154902	1.8347	0.78533
		opp	2.75861	2.00432	1.35579	0.380211	NA	NA
		opp	2.91984	1.97313	1.70977	0.518514	NA	NA
		same	2.69914	1.07918	NA	NA	NA	NA
		opp	3.22847	1.63347	0.646903	0.176091	NA	NA
		opp	3.15257	2.13033	NA	NA	NA	NA
		same	2.69991	1.8451	NA	NA	NA	NA
		same	2.6105	1.43136	0.7598	-0.154902	NA	NA
		opp	2.97448	1.8451	1.02147	-0.0457575	NA	NA
		same	3.02971	1.79934	1.53105	0.50515	NA	NA
		same	2.55034	1.44716	0.906104	0.230449	NA	NA
		opp	2.77531	1.34242	1.00478	0.39794	NA	NA
		opp	2.12807	1.11394	NA	NA	2.20584	0.986772
		same	3.18737	1.64345	NA	NA	NA	NA
		opp	2.64604	1.716	NA	NA	NA	NA
		same	2.97715	1.89763	1.17318	0.278754	NA	NA
		opp	2.75174	1.32222	1.46	0.662758	NA	NA
		opp	2.69546	1.34242	0.964108	0.230449	NA	NA
		opp	2.70955	1.14613	1.20335	0.662758	NA	NA
		same	3.26425	1.65321	1.2814	0.278754	2.49295	1.40654
		same	2.76249	1.94448	NA	NA	NA	NA
		opp	3.28446	2.40312	1.59829	0.477121	NA	NA
		same	2.27432	1.5682	NA	NA	NA	NA
		opp	2.52337	1.07918	NA	NA	1.29913	0.0413927
		same	3.08664	1.86923	1.53163	0.579784	2.44221	1.13672
		same	3.36725	2.4456	NA	NA	NA	NA
		opp	3.11898	1.716	1.57469	0.322219	NA	NA
		same	2.90526	1.20412	1.02068	-0.154902	NA	NA
		same	2.79256	1.68124	1.0471	0.255273	1.42285	0.531479
		opp	2.73162	1.32222	1.07971	0.230449	NA	NA
		same	2.50729	1.47712	1.63302	0.748188	2.42803	1.02119
		opp	3.28911	1.716	NA	NA	NA	NA
		same	3.05765	1.61278	1.94567	0.924279	2.07744	0.633468
		opp	3.13367	1.99123	1.60848	0.612784	NA	NA
		same	3.08947	1.76343	NA	NA	NA	NA
		same	3.54327	2.05308	NA	NA	NA	NA
		opp	3.28396	1.5563	1.09453	0	NA	NA
		same	2.63034	1.23045	NA	NA	1.74691	0.740363
		opp	2.57449	1.39794	NA	NA	NA	NA
		same	3.39903	1.77815	0.825941	0.255273	NA	NA
		opp	3.08588	1.34242	NA	NA	2.59371	1.07918
		same	2.81081	1.68124	NA	NA	2.0475	0.863323
		same	3.52383	1.97313	1.92948	0.857332	2.41859	0.90309
		same	2.70686	1.49136	NA	NA	NA	NA
		opp	3.10455	1.43136	0.828659	0.255273	2.37228	1.11059
		same	3.03247	1.86332	1.45737	0.612784	2.23575	1.0086
		same	3.19047	1.716	1.49039	0.230449	NA	NA
		same	3.12632	1.96379	1.60002	0.544068	2.32749	1.10721
		same	2.19056	1.32222	0.876022	-0.09691	2.25143	1.10037
		opp	2.97912	1.91908	1.0999	0.851258	NA	NA
		opp	3.26742	2.30963	NA	NA	NA	NA
		same	2.19888	1.07918	NA	NA	2.51599	1.20683
		opp	NA	NA	0.812492	-0.154902	2.29869	1.15229
		opp	2.65269	1.39794	1.27667	0.278754	NA	NA
		opp	2.98233	1.38021	0.991683	-0.0457575	2.42556	1.3032
		opp	2.6704	1.73239	1.11534	0.255273	2.39962	1.24797
		same	3.39196	1.80618	1.60445	0.662758	NA	NA
		same	3.01485	2.01703	0.985887	0.361728	2.52206	1.74896
		same	2.41129	1.68124	1.01844	0.278754	NA	NA
		same	3.11193	1.34242	NA	NA	NA	NA
		same	2.72574	1.51851	NA	NA	NA	NA
		same	3.5152	2.01703	1.18732	0.380211	NA	NA
		same	2.64008	1.47712	NA	NA	2.11198	0.724276
		same	2.43084	1.5563	NA	NA	NA	NA
		same	2.59356	1.68124	0.956337	0.414973	1.65452	0.623249
		same	2.77628	1.39794	1.14438	0.230449	NA	NA
		opp	2.87717	1.51851	1.58077	0.732394	2.12141	0.643453
		opp	3.11901	1.4624	2.04402	0.716003	NA	NA
		same	2.64904	1.44716	1.05529	0	NA	NA
		same	2.63812	0.954243	NA	NA	NA	NA
		opp	3.6793	1.83885	2.03967	0.69897	2.48539	1.27646
		same	2.94399	1.49136	1.08417	0.322219	2.3202	1.42975
		same	2.35599	0.845098	0.82663	-0.221849	NA	NA
		same	2.82894	1.5563	1.48314	0.716003	NA	NA
		opp	2.65933	NA	1.16398	0.0413927	NA	NA
		opp	1.87196	0.30103	1.39538	0.146128	2.01506	0.623249
		opp	3.15435	1.73239	NA	NA	NA	NA
		same	2.99797	1.82607	1.38533	0.230449	NA	NA
		opp	2.89878	1.66276	1.44852	0.653213	NA	NA
		same	3.03844	1.25527	NA	NA	NA	NA
		same	3.17139	1.36173	NA	NA	NA	NA
		opp	NA	NA	1.91167	0.986772	NA	NA
		same	3.00008	1.74819	2.27265	2.12123	NA	NA
		opp	2.61231	2.04139	NA	NA	NA	NA
		opp	1.9439	0.477121	0.965036	-0.0457575	NA	NA
		same	3.17906	1.50515	1.38478	0.20412	NA	NA
		opp	2.39031	1.20412	NA	NA	NA	NA
		opp	3.18997	1.74036	0.665468	-0.154902	2.37525	1.01284
		opp	3.07967	1.64345	1.47564	0.380211	NA	NA
		opp	2.2582	1.23045	1.34303	0.278754	NA	NA
		opp	2.49599	1.39794	0.872339	0.342423	NA	NA
		same	2.63347	1	0.901821	0.255273	NA	NA
		same	3.29626	1.47712	1.15181	0.0791812	NA	NA
		opp	3.23968	1.66276	NA	NA	NA	NA
		same	3.20847	1.39794	1.15478	0.230449	2.36007	1.33646
		same	2.91833	1	1.08032	-0.0457575	1.94386	1.04922
		same	3.02447	1.74036	NA	NA	NA	NA
		same	2.94988	1.20412	NA	NA	NA	NA
		opp	2.81213	1.5563	NA	NA	NA	NA
		same	3.48933	1.76343	1.33171	0.176091	2.31699	1.57634
		opp	2.79256	1.77815	1.42188	0.770852	2.72356	1.38202
		same	2.77343	1.50515	1.08045	0.255273	2.02876	0.875061
		same	2.87707	1.79934	NA	NA	NA	NA
		same	2.67926	1.54407	0.951975	0.176091	2.27379	1.55267
		same	3.35639	2.01284	1.30844	0.20412	2.34803	0.954243
		same	3.78331	1.89209	1.77577	0.681241	NA	NA
		opp	2.75638	1	0.641516	-0.221849	NA	NA
		opp	3.03136	1.47712	1.36365	0.230449	2.46404	1.18184
		same	3.21544	1.86923	1.51539	0.113943	NA	NA
		same	2.88873	1.27875	1.008	0	NA	NA
		opp	2.21923	1.04139	NA	NA	NA	NA
		same	2.91456	1.74036	1.67234	0.322219	2.37721	1.12057
		same	NA	NA	1.52928	0.39794	NA	NA
		same	3.17457	2.24551	NA	NA	NA	NA
		opp	3.51914	2.27875	NA	NA	NA	NA
		opp	2.71808	2.00432	0.916262	-0.0457575	NA	NA
		opp	2.32426	1.6721	0.761201	-0.09691	2.4006	0.944483
		opp	2.62842	1.81291	1.07019	0.50515	NA	NA
		same	3.14147	1.99123	1.58546	0.176091	NA	NA
		opp	3.75144	2.41664	NA	NA	NA	NA
		same	3.03405	1.79934	1.95056	0.934498	2.05414	1.00432
		opp	2.42879	1.75587	1.00943	0	NA	NA
		same	2.77402	2.20412	NA	NA	NA	NA
		same	2.49945	1.23045	NA	NA	NA	NA
		opp	2.55529	1.96379	NA	NA	NA	NA
		same	2.99068	1.47712	1.26901	0.278754	1.98293	0.908485
		same	3.11553	1.85126	NA	NA	2.23163	1.60853
		same	3.51687	2.38561	NA	NA	2.74858	1.62941
		opp	3.02961	1.89763	1.3581	0.623249	NA	NA
		opp	3.07794	1.80618	1.62162	0.39794	NA	NA
		same	NA	NA	0.629122	-0.221849	NA	NA
		opp	2.75085	1.70757	1.42771	0.113943	2.43739	1.24304
		same	2.59002	1.59106	NA	NA	1.37159	0.80618
		same	3.26139	2.15229	1.64728	0.30103	2.37535	1.00432
		opp	2.16795	1.68124	1.21109	0.146128	NA	NA
		same	2.98184	1.74036	1.45456	0.0413927	NA	NA
		opp	2.94464	1.49136	1.22436	0.176091	2.33006	0.732394
		opp	3.23666	1.25527	NA	NA	NA	NA
		same	2.43589	1.60206	1.36206	0.20412	NA	NA
		same	2.67451	1.47712	1.5326	0.230449	NA	NA
		same	NA	NA	1.46196	0.568202	NA	NA
		same	2.43181	1.30103	NA	NA	NA	NA
		opp	3.03131	2.04922	1.29667	0.176091	NA	NA
		same	NA	NA	0.832609	-0.154902	NA	NA
		opp	2.79006	1.82607	NA	NA	NA	NA
		same	3.35406	1.51851	1.25875	0	NA	NA
		same	3.46355	1.64345	1.35734	0.380211	2.68152	1.60423
		same	2.61634	1.4624	NA	NA	NA	NA
		same	3.01493	1.61278	1.26429	0.30103	NA	NA
		opp	2.77114	1.54407	NA	NA	1.98715	0.518514
		same	3.24835	2.04532	1.37682	0.20412	2.25866	1.22011
		opp	2.89797	1.74036	NA	NA	NA	NA
		opp	2.97171	1.47712	1.23306	0.0413927	NA	NA
		same	2.71862	1.14613	1.43022	0.633468	NA	NA
		opp	2.50312	0.90309	NA	NA	NA	NA
		same	2.95931	1.61278	1.10663	-0.0457575	2.17145	0.792392
		opp	2.69303	1.81291	1.47848	0.322219	NA	NA
		same	2.77786	1.5682	1.22464	0.230449	NA	NA
		opp	2.80864	1.47712	1.71463	0.755875	2.4562	2.03423
		opp	2.57911	1.65321	NA	NA	NA	NA
		same	2.70139	1.47712	1.22389	0.0791812	1.92283	1.93349
		same	2.04845	0.30103	0.342803	-0.221849	2.25235	0.919078
		same	2.88349	1.41497	NA	NA	NA	NA
		opp	-0.150515	0	NA	NA	NA	NA
		opp	NA	NA	NA	NA	2.28427	2.12385
		opp	3.09706	1.41497	NA	NA	NA	NA
		same	2.34257	0.69897	0.892583	0.255273	1.65373	1.29885
		same	3.78266	1.96848	1.68747	0.716003	NA	NA
		same	2.65749	1.89763	1.10452	0.146128	2.00905	0.799341
		same	2.41535	1.44716	0.54057	-0.09691	2.09888	0.892095
		opp	2.41581	1.23045	NA	NA	NA	NA
		same	NA	NA	1.10171	0.176091	NA	NA
		opp	3.02831	1.5563	NA	NA	NA	NA
		opp	2.56497	1.43136	1.3591	0.255273	2.26655	1.21748
		same	2.92901	1.83251	NA	NA	NA	NA
		same	2.90218	2.17898	1.93689	1.14301	NA	NA
		same	2.9037	1.64345	NA	NA	NA	NA
		opp	3.1577	1.4624	1.14867	0.176091	2.42313	2.1176
		opp	3.12396	1.43136	NA	NA	NA	NA
		same	3.14525	1.81291	NA	NA	NA	NA
		same	2.3986	0.69897	0.967793	-0.154902	NA	NA
		same	2.62947	0.90309	0.657152	-0.0457575	NA	NA
		same	2.70236	0.90309	0.640066	-0.221849	NA	NA
		same	3.4042	1.57978	NA	NA	NA	NA
		same	2.51407	1.91908	1.05353	0.0791812	NA	NA
		opp	2.98159	1.61278	0.693979	-0.09691	2.51622	1.18469
		same	3.05828	1.66276	1.13203	0.0413927	2.1356	0.826075
		same	3.09162	1.94939	1.49503	0.892095	1.72208	1.05308
		same	3.25225	1.61278	1.50355	0.518514	NA	NA
		opp	3.12886	2.27875	1.9794	0.612784	NA	NA
		same	3.08208	2.03342	1.15948	0.0413927	2.32133	1.20412
		same	2.127	1.51851	NA	NA	NA	NA
		same	3.52552	1.6902	1.46842	0.69897	NA	NA
		opp	2.80469	1.77815	1.54046	0.30103	2.39119	1.18752
		same	2.52741	1.6721	1.32431	0.342423	2.48712	1.79379
		opp	3.18012	1.59106	NA	NA	NA	NA
		same	2.82461	1.17609	NA	NA	1.92953	1.10721
		opp	2.54906	1.27875	NA	NA	NA	NA
		NA	3.14787	1.76343	1.47972	0.491362	NA	NA
		opp	2.93747	1.57978	1.43108	0.322219	NA	NA
		same	3.58946	1.6721	NA	NA	NA	NA
		same	2.57621	0.778151	1.08801	0.770852	NA	NA
		opp	2.75107	1.07918	1.05069	-0.09691	2.22317	0.724276
		opp	2.75406	1.41497	NA	NA	NA	NA
		opp	2.70716	1.77815	1.67824	0.968483	NA	NA
		same	2.71837	1.59106	0.93044	0.20412	2.18294	0.94939
		opp	2.82917	1.57978	NA	NA	NA	NA
		same	2.43046	1.14613	0.611971	0.380211	NA	NA
		NA	2.50663	1.82607	1.47682	0.740363	NA	NA
		same	2.34666	1.53148	1.65154	0.230449	NA	NA
		opp	2.46654	1.23045	NA	NA	NA	NA
		same	2.66165	1.27875	NA	NA	NA	NA
		opp	3.54658	1.73239	0.739734	0.0413927	NA	NA
		same	NA	NA	1.67548	0.986772	NA	NA
		same	3.08108	1.78533	1.09614	0.322219	NA	NA
		same	1.92114	1.07918	NA	NA	NA	NA
		same	2.5665	2.20683	1.40192	0.612784	1.99094	0.690196
		same	2.93474	1.51851	1.51825	0.176091	NA	NA
		opp	3.12057	1.5563	NA	NA	NA	NA
		same	NA	NA	1.42483	0.591065	NA	NA
		opp	3.00854	1.68124	1.28904	0.477121	NA	NA
		same	2.46959	1.27875	0.378912	0.0413927	NA	NA
		opp	2.80489	1.83251	1.67842	0.623249	NA	NA
		same	2.11319	1.11394	NA	NA	NA	NA
		opp	2.95956	1.34242	1.41238	0.255273	2.14045	1.27184
		opp	2.49513	1.04139	1.35344	0.662758	NA	NA
		opp	2.65841	0.954243	NA	NA	NA	NA
		same	3.07558	1.8451	NA	NA	NA	NA
		opp	2.31251	1.17609	NA	NA	2.00889	0.568202
		same	2.91276	1.62325	1.77913	0.60206	2.35772	1.51188
		same	3.16034	1.61278	1.63597	0.146128	NA	NA
		opp	2.92254	2.04922	1.41825	0.531479	1.94315	2.27646
		same	3.11439	1.73239	1.39075	0.0791812	NA	NA
		same	3.11237	1.75587	NA	NA	NA	NA
		same	2.90004	1.38021	0.710373	-0.221849	2.18067	0.875061
		opp	3.13678	2.21748	1.34143	0.361728	NA	NA
		opp	2.78802	1.86332	NA	NA	NA	NA
		opp	2.49673	1.04139	1.1136	0.278754	2.01578	0.755875
		same	2.57032	1.6902	1.24498	0.568202	1.81757	0.230449
		same	2.69845	1.04139	0.916612	0.0791812	NA	NA
		opp	2.91211	1.57978	1.38487	0.531479	NA	NA
		opp	2.73196	1.50515	1.05174	-0.09691	2.32815	1.41664
		same	3.56567	1.63347	1.17961	0.380211	NA	NA
		opp	2.96084	1.69897	1.3281	0.361728	NA	NA
		opp	3.38786	1.73239	1.63858	0.672098	2.28262	1.80209
		same	3.00745	1.87506	0.990296	0.20412	NA	NA
		opp	2.81709	1.51851	NA	NA	NA	NA
		opp	2.91472	1.04139	NA	NA	NA	NA
		opp	2.54613	1.20412	NA	NA	NA	NA
		same	3.42912	2.21484	1.63927	1.03743	NA	NA
		same	2.75802	1.80618	1.70214	0.531479	NA	NA
		same	3.76707	2.11394	1.26729	0.462398	NA	NA
		same	2.88281	1.51851	NA	NA	NA	NA
		opp	3.2456	2.15836	1.67019	0.380211	NA	NA
		opp	2.8207	1.93952	1.4091	0.0791812	2.30838	0.863323
		same	3.21967	2.14613	1.51834	0.568202	2.35255	2.14644
		same	2.10135	0.845098	NA	NA	NA	NA
		opp	2.65318	1.39794	1.85902	0.672098	2.45336	1.52892
		same	2.86076	0.90309	0.641906	-0.154902	NA	NA
		same	3.13916	1.66276	1.17565	0.414973	2.09107	0.986772
		same	3.03777	1.4624	1.15885	0.322219	NA	NA
		same	3.27937	1.91381	NA	NA	2.0627	0.579784
		same	2.39803	1.27875	0.759883	-0.0457575	1.97489	0.845098
		opp	2.85383	1.20412	0.988379	-0.0457575	1.41906	0.342423
		opp	3.2921	2.01703	1.39505	0.792392	2.338	1.72509
		opp	2.32609	0.477121	NA	NA	2.42503	1.26717
		same	NA	NA	0.86384	-0.09691	NA	NA
		same	3.31755	1.716	1.78769	0.819544	NA	NA
		same	2.15822	0.90309	0.83201	-0.0457575	1.92459	0.763428
		opp	3.06482	1.716	NA	NA	NA	NA
		opp	2.96803	1.77085	NA	NA	NA	NA
		same	3.71135	1.87506	1.50738	1.33646	2.33294	2.05843
		same	2.43788	1.27875	1.57314	0.278754	NA	NA
		same	2.50396	1.30103	0.777736	-0.154902	NA	NA
		same	2.91904	1.66276	NA	NA	NA	NA
		same	2.81608	1.72428	1.47891	0.518514	2.51727	1.61909
		same	NA	NA	1.37768	0.278754	NA	NA
		opp	3.72999	2.47712	NA	NA	NA	NA
		same	2.24417	1	1.07468	-0.0457575	1.8883	0.778151
		same	2.29746	0.60206	0.779953	0.146128	NA	NA
		opp	2.66554	1.81954	NA	NA	NA	NA
		same	2.8586	1.57978	NA	NA	NA	NA
		opp	3.08039	1.81954	1.50671	0.447158	2.46457	1.08636
		same	2.38452	1.61278	NA	NA	NA	NA
		opp	3.47264	1.88081	1.64708	0.60206	NA	NA
		opp	2.56343	1.27875	0.668359	-0.154902	NA	NA
		same	NA	NA	1.62403	0.477121	NA	NA
		same	NA	NA	0.588654	0.322219	NA	NA
		opp	2.95563	1.68124	NA	NA	NA	NA
		opp	3.05349	0.90309	1.35344	0	NA	NA
		opp	3.12166	1.11394	1.01799	0.447158	NA	NA
		same	NA	NA	1.25864	0.568202	NA	NA
		same	3.25536	1.8451	1.34488	0.662758	2.01774	0.94939
		same	2.38363	1.54407	0.932488	0.146128	NA	NA
		opp	3.16178	1.53148	0.73681	-0.0457575	NA	NA
		opp	2.58292	1.50515	0.782898	-0.30103	NA	NA
		same	2.64197	1.51851	1.23118	0.322219	NA	NA
		same	2.97312	1.43136	0.679089	-0.30103	NA	NA
		same	3.32481	1.74036	1.14203	0.278754	NA	NA
		opp	3.9046	1.88081	NA	NA	NA	NA
		opp	3.33431	2.0086	1.09229	-0.154902	NA	NA
		same	2.40288	1.07918	0.684357	0	NA	NA
		same	2.58575	1.54407	1.40115	0.748188	NA	NA
		same	2.58659	1.27875	NA	NA	NA	NA
		same	2.84751	1.25527	NA	NA	NA	NA
		same	3.24099	1.91908	0.623239	-0.30103	1.92616	0.690196
		same	2.95292	1.51851	1.51294	0.20412	1.94441	0.929419
		opp	2.76283	1.92942	1.40849	0.447158	NA	NA
		same	2.83746	1.43136	1.01709	0	2.51984	1.65321
		same	2.76202	1.5563	NA	NA	NA	NA
		same	NA	NA	1.63733	0.342423	NA	NA
		same	NA	NA	0.789325	-0.09691	NA	NA
		same	NA	NA	1.60315	0.431364	NA	NA
		opp	NA	NA	1.5067	0.278754	NA	NA
		same	2.39613	1.20412	1.27422	-0.09691	NA	NA
		same	2.26196	1.17609	NA	NA	NA	NA
		same	3.16469	2.01284	NA	NA	NA	NA
		same	2.71807	1.43136	0.989862	-0.221849	NA	NA
		opp	2.80011	1.88081	NA	NA	NA	NA
		opp	3.53958	2.13988	1.88499	0.875061	NA	NA
		opp	2.02976	0.60206	1.57867	0.653213	NA	NA
		opp	2.46013	1.04139	1.6935	0.653213	NA	NA
		opp	2.76822	1.75587	NA	NA	2.21683	1.02119
		opp	-0.150515	0.30103	2.13242	1.08636	NA	NA
		same	3.43177	2.04139	NA	NA	NA	NA
		same	2.62092	1.41497	NA	NA	NA	NA
		opp	3.78175	1.66276	1.75741	0.763428	1.86674	0.462398
		same	2.79513	1.39794	1.17399	0.0413927	1.9314	1.6981
		same	3.59165	1.90309	1.67674	0.380211	1.72338	1.15534
		same	2.45284	1.87506	1.1705	0.39794	NA	NA
		same	3.55189	1.97772	1.92903	1.36549	NA	NA
		same	2.68369	1.59106	1.2522	0.176091	NA	NA
		opp	2.81209	1.5682	1.37279	1.11059	2.43501	1.59439
		same	2.54749	1.83251	NA	NA	NA	NA
		same	3.22955	1.80618	NA	NA	NA	NA
		opp	2.66463	1.87506	NA	NA	NA	NA
		opp	NA	NA	1.09362	-0.0457575	2.32515	1.91328
		same	3.32737	1.39794	1.2243	0.0791812	NA	NA
		opp	3.14123	1.39794	NA	NA	NA	NA
		opp	2.18701	1.17609	2.06026	1.03342	NA	NA
		same	3.40849	2.25527	2.04113	0.968483	NA	NA
		same	2.77709	2.06819	1.74863	0.414973	NA	NA
		same	3.20831	1.34242	NA	NA	NA	NA
		opp	3.22006	1.50515	1.59647	0.431364	1.82053	0.716003
		opp	3.28744	1.65321	1.65535	0.672098	NA	NA
		same	3.27507	1.64345	0.965167	-0.154902	NA	NA
		opp	2.98942	1.39794	NA	NA	NA	NA
		opp	NA	NA	1.31786	0.255273	NA	NA
		opp	3.15554	1.54407	1.22911	0.380211	NA	NA
		same	2.96468	2.11727	1.5297	0.612784	NA	NA
		same	NA	NA	1.31736	0.20412	NA	NA
		opp	2.68512	1.23045	NA	NA	NA	NA
		same	2.96016	1.66276	1.67785	0.431364	NA	NA
		same	2.72108	1.5682	NA	NA	NA	NA
		same	3.22017	1.36173	NA	NA	NA	NA
		opp	2.66373	1.44716	NA	NA	NA	NA
		opp	2.61502	1.41497	1.07888	-0.09691	NA	NA
		opp	NA	NA	1.14872	0.568202	NA	NA
		same	2.90703	1.14613	0.741206	-0.09691	NA	NA
		opp	2.42017	1	0.840966	-0.30103	NA	NA
		opp	2.68205	1.30103	1.45251	0.518514	NA	NA
		same	3.03994	2.08279	1.99834	0.880814	NA	NA
		opp	3.53469	2.18184	1.22647	0.477121	NA	NA
		same	2.53533	1.25527	NA	NA	NA	NA
		same	3.52402	1.30103	1.28537	0.146128	1.74854	2.08135
		opp	NA	NA	0.89266	0.380211	NA	NA
		opp	2.51424	1.30103	1.17929	0.176091	NA	NA
		same	3.48183	2.03342	NA	NA	NA	NA
		opp	3.47026	1.89763	1.67814	0.755875	2.36137	1.86392
		same	2.31792	1.25527	0.929427	0.0791812	2.08106	1.51455
		opp	2.97015	2	2.46598	1.0086	NA	NA
		opp	2.44847	1.07918	1.26876	0.20412	2.20828	1.81954
		opp	3.62671	1.6902	1.59797	0.863323	2.59459	1.18184
		opp	3.21512	1.93952	1.73862	0.60206	NA	NA
		same	3.2097	1.76343	1.51845	0.414973	NA	NA
		same	3.11005	1.60206	1.2331	0.278754	NA	NA
		same	3.33146	1.59106	1.34815	0.0413927	NA	NA
		same	2.46217	1.32222	NA	NA	NA	NA
		opp	2.43172	1.5563	NA	NA	NA	NA
		opp	2.65653	1.23045	NA	NA	NA	NA
		same	2.72234	0.845098	1.25132	-0.0457575	2.17907	1.32015
		same	2.97905	2.02531	1.16582	-0.0457575	NA	NA
		opp	2.08671	1.11394	0.647436	-0.154902	1.99567	1.03342
		same	NA	NA	1.67333	0.792392	NA	NA
		opp	2.7776	1.25527	NA	NA	NA	NA
		same	NA	NA	1.44886	-0.09691	NA	NA
		same	2.73546	1.30103	NA	NA	NA	NA
		opp	2.54072	1.38021	1.46803	0.431364	NA	NA
		same	3.30704	1.6721	1.42732	0.544068	2.32634	1.233
		opp	2.72042	1.07918	-0.0141833	-0.69897	2.17839	0.826075
		opp	3.10897	1.68124	1.69136	0.69897	NA	NA
		same	2.30191	0.954243	1.0008	-0.39794	NA	NA
		same	2.49924	1.81954	1.37268	0.531479	NA	NA
		opp	2.91048	2.08991	1.10564	-0.221849	NA	NA
		same	3.37505	2.17319	1.35986	0.518514	NA	NA
		same	2.74047	1.66276	1.00177	0	NA	NA
		opp	3.31637	2.20683	1.48932	0.431364	NA	NA
		same	2.9864	1.25527	1.48533	0.30103	NA	NA
		same	3.3691	1.77815	1.06788	0.0791812	NA	NA
		same	3.14091	1.60206	1.53646	1.46835	2.32346	1.88762
		same	2.75093	1.27875	NA	NA	NA	NA
		opp	3.33545	1.51851	0.744646	-0.30103	NA	NA
		same	3.10449	1.98227	NA	NA	NA	NA
		same	2.82604	2.02119	1.30142	0.278754	NA	NA
		same	NA	NA	NA	NA	2.35116	1.18184
		opp	2.91132	1.47712	NA	NA	NA	NA
		opp	1.69099	0.477121	NA	NA	0.218843	-1.22185
		same	2.02186	1	0.813162	0.477121	2.31803	1.02119
		same	2.37508	1.20412	2.27116	1.97589	NA	NA
		same	2.21962	1.27875	0.631674	-0.221849	2.06473	0.792392
		opp	3.08529	1.43136	0.406694	-0.221849	2.03247	0.60206
		same	3.37898	1.63347	NA	NA	NA	NA
		opp	2.74986	2.12385	2.13091	1.67117	NA	NA
		opp	NA	NA	1.18415	0.462398	NA	NA
		same	2.622	1.07918	NA	NA	NA	NA
		same	NA	NA	1.4794	0.0791812	NA	NA
		opp	2.39799	1.25527	NA	NA	NA	NA
		opp	2.84779	1.62325	1.18909	0.812913	NA	NA
		opp	3.43148	1.89763	1.65999	0.653213	NA	NA
		same	2.60966	0.778151	0.849021	-0.09691	1.82129	0.579784
		same	3.47656	2.22789	NA	NA	NA	NA
		opp	2.45246	1.04139	1.63241	0.447158	NA	NA
		same	3.16904	2.13033	NA	NA	NA	NA
		same	2.79494	1.65321	NA	NA	NA	NA
		same	2.41447	1.11394	1.40176	0.431364	2.07852	0.892095
		same	2.85216	2.07555	1.57187	0.78533	NA	NA
		same	2.17538	1.38021	NA	NA	NA	NA
		same	3.26827	2.05308	2.04297	0.991226	2.33434	1.28103
		same	2.20075	1.14613	NA	NA	NA	NA
		same	3.00828	2.01703	NA	NA	NA	NA
		opp	2.53332	1.5682	NA	NA	NA	NA
		opp	2.77457	1.17609	1.30077	0.518514	NA	NA
		opp	1.14265	-0.150515	NA	NA	NA	NA
		same	2.9753	1.39794	1.37318	0.230449	NA	NA
		opp	3.25427	1.92942	1.37097	0.30103	NA	NA
		same	2.85421	1.72428	1.09553	0.0413927	2.42722	0.954243
		same	2.35893	0.845098	NA	NA	NA	NA
		same	2.47837	1.8451	1.44994	0.491362	NA	NA
		same	NA	NA	1.59267	0.431364	NA	NA
		same	3.35564	2.15836	NA	NA	NA	NA
		opp	2.5991	1.14613	0.784298	0	1.64875	0.799341
		opp	2.93533	1.4624	1.19459	-0.0457575	NA	NA
		opp	2.5383	1.14613	1.13044	0	NA	NA
		same	2.54154	1.14613	NA	NA	NA	NA
		opp	3.20067	1.75587	1.12993	0.255273	NA	NA
		same	2.7388	1.38021	1.16281	0.255273	NA	NA
		same	3.13773	1.82607	1.36851	0.579784	NA	NA
		same	NA	NA	0.941942	0	NA	NA
		same	3.58428	2.3075	1.07931	0.176091	NA	NA
		opp	2.74576	1.38021	1.63309	0.278754	2.49358	0.863323
		same	3.42194	1.75587	1.48042	0.447158	2.66978	1.44404
		opp	2.87212	1.97313	1.31891	0.342423	NA	NA
		same	2.60942	1.25527	1.17074	0.176091	2.01502	0.90309
		same	2.7206	1.79934	0.495052	-0.30103	NA	NA
		same	2.79931	1.5563	2.03673	1.86747	2.12572	1.7007
		same	2.65913	1.4624	NA	NA	NA	NA
		opp	2.41837	1.07918	NA	NA	NA	NA
		same	2.88132	0.954243	0.812521	0.20412	2.03566	0.78533
		same	3.12595	1.79239	NA	NA	NA	NA
		same	2.21041	0.845098	0.902272	-0.154902	2.27014	0.863323
		opp	3.28559	2.06819	1.81292	0.869232	2.56318	1.70415
		NA	3.3114	1.59106	1.39717	0.342423	NA	NA
		same	2.14088	1.04139	0.673693	-0.154902	2.16684	1.93551
		opp	2.16131	1.11394	1.26242	0.20412	NA	NA
		opp	2.99323	1.23045	1.51967	0.0791812	1.9055	0.591065
		opp	2.38564	1	NA	NA	NA	NA
		opp	3.76489	2.33244	NA	NA	NA	NA
		same	3.01193	1.5682	1.23562	0.380211	NA	NA
		same	2.69915	1.25527	NA	NA	NA	NA
		same	3.01576	1.64345	NA	NA	NA	NA
		same	2.38306	1.5682	NA	NA	NA	NA
		opp	3.55328	1.6902	NA	NA	NA	NA
		same	2.92509	1.34242	NA	NA	NA	NA
		opp	3.25945	1.85733	1.5508	0.556303	NA	NA
		opp	2.27797	1.04139	NA	NA	2.43828	1.43297
		same	2.21417	0.954243	0.776338	-0.154902	2.1249	0.653213
		same	2.38487	1.30103	1.13884	-0.154902	2.02415	0.643453
		opp	3.04314	1.43136	NA	NA	NA	NA
		same	2.93014	1.54407	1.47848	0.672098	NA	NA
		same	3.3162	1.716	0.988648	0.176091	2.30083	1.49276
		same	2.59467	2.0607	1.13911	0.20412	NA	NA
		opp	3.06038	1.38021	1.47353	0.431364	NA	NA
		opp	2.75684	1.72428	NA	NA	NA	NA
		same	NA	NA	1.54056	0.431364	NA	NA
		same	2.58826	1.04139	NA	NA	NA	NA
		opp	3.31379	1.72428	1.72557	0.462398	NA	NA
		opp	3.57311	2.35984	1.45827	0.778151	2.61509	1.36361
		opp	3.18894	1.39794	1.24285	0.146128	NA	NA
		same	2.17618	1.23045	0.746515	-0.154902	1.83462	0.556303
		same	3.73243	2.42975	1.83988	0.380211	NA	NA
		opp	2.878	1.04139	1.41434	0.30103	NA	NA
		same	NA	NA	1.00464	0.176091	NA	NA
		same	3.35965	1.64345	0.918047	0.113943	NA	NA
		same	2.59226	1.83251	NA	NA	NA	NA
		opp	2.74689	1.43136	NA	NA	NA	NA
		opp	3.27714	1.49136	1.55283	0.113943	2.46554	1.2878
		opp	3.02807	1.20412	1.42645	0.755875	2.20742	1.08991
		opp	3.51099	1.60206	1.6483	0.342423	NA	NA
		same	2.91307	1.62325	NA	NA	NA	NA
		same	2.28651	1.43136	1.52637	0.518514	NA	NA
		opp	2.76926	1.32222	NA	NA	NA	NA
		same	3.26182	1.68124	0.818468	0	NA	NA
		same	3.40722	1.70757	NA	NA	NA	NA
		opp	2.8158	1.63347	1.74648	0.518514	NA	NA
		same	3.40716	2.26951	NA	NA	NA	NA
		opp	3.10373	1.86332	0.989657	0.113943	NA	NA
		same	2.02887	0.60206	NA	NA	NA	NA
		same	3.07681	1.59106	1.01974	0.20412	1.86102	0.69897
		opp	3.46207	1.92428	2.00656	1.19312	NA	NA
		opp	3.3443	2.01284	1.42929	0.361728	2.19161	1.97909
		opp	NA	NA	0.396199	-0.221849	NA	NA
		opp	2.47565	0.778151	NA	NA	NA	NA
		same	NA	NA	1.45166	0.230449	NA	NA
		opp	2.7239	1.44716	0.998986	0	NA	NA
		opp	2.90849	1.54407	1.4693	0.716003	NA	NA
		opp	2.18349	1.04139	NA	NA	2.03726	2.09587
		same	NA	NA	1.18915	0.30103	NA	NA
		same	1.76508	1.49136	1.36885	0.380211	2.51365	1.67852
		same	2.05684	1.30103	0.979095	0.591065	NA	NA
		opp	2.95393	1.72428	1.4467	0.255273	2.31413	1.48572
		same	2.87264	1.11394	1.14998	0.20412	1.83617	0.50515
		opp	3.0796	1.83251	1.62912	0.278754	NA	NA
		opp	2.31589	1	1.05239	0	NA	NA
		same	2.55434	0.954243	0.614622	0.0791812	NA	NA
		same	2.78709	1.64345	1.28866	-0.0457575	2.0571	0.857332
		same	2.01254	0.954243	0.493477	0	1.7977	0.70757
		opp	NA	NA	1.07797	-0.09691	NA	NA
		opp	3.15502	1.80618	1.60509	0.643453	2.21733	1.60959
		opp	3.1441	1.89209	1.66118	0.724276	NA	NA
		opp	2.54559	1.716	NA	NA	NA	NA
		opp	2.25191	1.04139	1.73376	-0.09691	NA	NA
		same	2.61652	1.11394	1.32301	0.491362	NA	NA
		same	3.50255	2.24304	1.75402	0.556303	2.32387	2.03141
		same	2.55776	1.41497	0.906098	0.20412	NA	NA
		opp	2.77409	1.716	1.58656	0.633468	NA	NA
		same	2.97323	1.88081	1.47566	0.544068	NA	NA
		opp	3.37918	1.88081	NA	NA	NA	NA
		opp	NA	NA	1.70601	0.80618	NA	NA
		same	2.49175	1.98677	NA	NA	NA	NA
		opp	3.56219	1.74819	1.6339	0.643453	2.52916	1.32015
		same	3.12952	1.36173	1.28454	0.612784	2.09953	1.20683
		same	NA	0.845098	NA	NA	2.33746	1.75587
		same	3.01522	2.08636	NA	NA	NA	NA
		same	3.07601	2.01284	1.4961	0.380211	NA	NA
		same	2.40486	1.50515	1.25734	0.146128	NA	NA
		opp	2.99544	1.716	NA	NA	NA	NA
		opp	2.62995	1.5682	1.37561	0.568202	NA	NA
		same	2.39377	1.38021	NA	NA	NA	NA
		opp	2.88295	1.30103	NA	NA	NA	NA
		same	2.0963	1.27875	0.51276	-0.30103	2.13316	0.959041
		opp	2.74439	1.11394	1.30205	0.681241	NA	NA
		same	2.86959	1.77815	0.678969	0.851258	2.23366	1.81023
		same	3.19127	1.92428	1.08759	0.176091	NA	NA
		opp	2.3068	1	NA	NA	NA	NA
		opp	2.54686	1.38021	NA	NA	2.36923	1.25042
		same	3.09353	1.51851	1.2797	0.30103	NA	NA
		opp	3.47538	2.41162	NA	NA	NA	NA
		opp	2.86625	1.39794	1.77451	0.845098	NA	NA
		opp	3.40347	1.92942	1.61543	0.322219	NA	NA
		same	3.0756	2.01284	1.65731	0.322219	2.4031	1.17898
		same	2.01084	0.30103	0.860438	-0.154902	NA	NA
		opp	2.77158	1.59106	1.44965	0.230449	2.11202	2.05423
		same	2.48492	1.51851	NA	NA	NA	NA
		opp	3.76328	1.95424	NA	NA	NA	NA
		opp	2.55847	0.778151	1.00056	0.113943	2.41694	1.11394
		opp	3.29257	1.66276	1.4148	0.322219	2.20692	1.49136
		same	2.77734	1.38021	1.12633	-0.0457575	2.10185	0.812913
		same	2.79212	1.70757	NA	NA	NA	NA
		same	2.2622	1.30103	NA	NA	1.89389	0.832509
		same	1.94761	0.845098	1.42887	0.39794	2.06988	1.0086
		same	2.72149	1.41497	1.79811	1.23045	2.13858	0.851258
		same	3.08278	1.88649	1.2455	0.176091	2.37964	1.12057
		same	3.07829	1.43136	0.920822	0.322219	NA	NA
		opp	3.03309	1.92942	2.13314	0.832509	NA	NA
		opp	2.95012	1.64345	1.18912	0.544068	NA	NA
		same	3.06957	1.74819	NA	NA	NA	NA
		opp	2.65825	0.954243	NA	NA	NA	NA
		same	2.68506	1.41497	1.5816	1.74974	NA	NA
		same	3.81884	1.73239	1.54542	0.778151	2.10998	0.531479
		same	NA	NA	0.942583	-0.0457575	NA	NA
		opp	2.37125	2.12057	1.18239	0.69897	2.27291	1.28103
		same	2.86064	1.69897	2.23812	2.13988	NA	NA
		opp	3.24539	1.54407	1.19296	0.568202	NA	NA
		same	2.48089	1.59106	NA	NA	NA	NA
		same	3.29064	1.94939	NA	NA	1.91573	1.16435
		same	2.23916	0.90309	1.01904	-0.0457575	NA	NA
		same	3.14873	1.88649	NA	NA	NA	NA
		opp	3.21628	1.51851	1.42334	0.146128	2.27926	1.54033
		same	2.5651	1.4624	0.845725	0.30103	NA	NA
		opp	2.84419	1.54407	1.57614	0.716003	NA	NA
		opp	NA	NA	1.15812	0.322219	NA	NA
		opp	2.84036	1.81291	1.70404	0.770852	NA	NA
		opp	3.00206	2.20683	1.09128	0.278754	2.57872	1.4609
		opp	3.48865	1.85126	2.16455	1.14922	NA	NA
		same	2.7102	0.778151	1.08305	-0.154902	2.46544	1.04532
		opp	2.58839	1.11394	0.748188	-0.0457575	NA	NA
		opp	2.79701	1.80618	NA	NA	NA	NA
		opp	4.04684	2.3483	2.14615	1.2878	2.20735	0.995635
		opp	2.58761	1.43136	1.74172	0.792392	2.25775	0.977724
		same	NA	NA	0.85034	0.39794	NA	NA
		opp	3.07867	1.62325	NA	NA	NA	NA
		opp	2.83072	1.32222	0.901605	0.255273	NA	NA
		same	2.55488	1.74819	0.974925	-0.154902	2.31412	1.22011
		same	3.31465	1.90309	1.79323	0.672098	NA	NA
		opp	NA	NA	1.28807	0.0413927	2.26993	0.897627
		same	2.68426	1.50515	1.07516	0.39794	2.20203	1.91222
		opp	2.73779	1.73239	0.984212	0.0413927	NA	NA
		same	2.69721	1.61278	1.44633	0.568202	NA	NA
		same	2.54182	1.38021	1.30906	0.0791812	NA	NA
		opp	3.02782	2.08279	NA	NA	NA	NA
		same	2.92444	1.6902	1.35853	0.462398	2.20988	0.995635
		opp	3.44293	2.0607	1.98369	0.819544	2.2877	1.52114
		opp	3.45844	2.01703	1.25714	0	NA	NA
		same	NA	NA	1.49853	1.0086	NA	NA
		same	3.48535	1.95904	0.770588	0.113943	NA	NA
		opp	3.03112	1.72428	NA	NA	NA	NA
		opp	3.3979	1.72428	NA	NA	NA	NA
		same	3.76741	2.39794	1.91262	1.15229	NA	NA
		opp	3.00132	2.10037	1.2508	1.2014	2.29779	1.48855
		same	NA	NA	0.907092	-0.154902	NA	NA
		same	3.21133	1.32222	1.09615	0.20412	NA	NA
		opp	2.6758	1.69897	1.03886	0.146128	NA	NA
		opp	NA	NA	1.384	0.491362	NA	NA
		opp	NA	NA	1.67296	0.875061	NA	NA
		same	1.73506	0.90309	NA	NA	NA	NA
		opp	2.56235	1	0.754626	-0.154902	2.32935	0.986772
		same	3.21646	1.86923	NA	NA	NA	NA
		same	NA	NA	1.23644	0.361728	NA	NA
		opp	2.32152	0.954243	1.07492	0.491362	NA	NA
		same	2.84297	1.716	NA	NA	NA	NA
		same	2.84588	1.30103	1.40662	0.414973	NA	NA
		same	2.90304	1.8451	1.89305	0.770852	NA	NA
		same	2.97406	1.27875	NA	NA	NA	NA
		opp	2.32593	1.32222	NA	NA	NA	NA
		same	2.43749	1.44716	1.01994	-0.09691	2.14027	0.80618
		same	2.80779	1.20412	NA	NA	NA	NA
		same	2.6756	1.61278	1.88565	0.748188	NA	NA
		opp	2.57401	1.32222	NA	NA	NA	NA
		opp	2.40718	1.30103	0.857418	-0.09691	2.4728	1.72428
		opp	2.83055	1.50515	1.35527	0.230449	NA	NA
		same	2.18361	0.90309	NA	NA	NA	NA
		same	3.26516	1.63347	1.34547	0.342423	2.45957	1.0086
		opp	3.21898	2.05308	1.42304	0.342423	2.22336	1.51587
		opp	3.07679	2.08279	1.39522	0.892095	2.12076	2.07372
		opp	3.43514	1.89763	NA	NA	NA	NA
		opp	2.52613	1.23045	NA	NA	NA	NA
		opp	2.92822	1.32222	NA	NA	NA	NA
		same	2.95327	2.07918	NA	NA	NA	NA
		opp	2.50129	0.954243	NA	NA	NA	NA
		opp	3.19287	1.79934	1.21007	0.380211	NA	NA
		same	2.88045	1.41497	1.10184	0.113943	NA	NA
		same	1.72846	1.25527	0.633239	-0.221849	NA	NA
		same	2.67851	1.63347	NA	NA	NA	NA
		opp	2.77053	1.47712	0.967576	-0.154902	NA	NA
		same	3.05116	1.66276	1.01122	0.255273	2.50024	1.74194
		opp	2.93598	1.44716	NA	NA	NA	NA
		opp	2.8844	1.5682	1.32015	0.230449	2.42678	1.01703
		opp	NA	NA	1.43264	-0.09691	NA	NA
		same	3.26337	1.79239	NA	NA	NA	NA
		opp	2.833	1.41497	NA	NA	NA	NA
		opp	2.73965	1.25527	1.62656	0.80618	2.49147	1.34635
		opp	NA	NA	1.18474	0.0413927	NA	NA
		opp	3.04093	1.76343	1.14432	-0.0457575	NA	NA
		opp	3.06987	1.30103	0.724976	-0.221849	NA	NA
		same	2.92106	1.85126	1.08102	-0.09691	1.99646	0.740363
		same	2.47407	1.41497	0.848707	-0.221849	NA	NA
		same	2.70502	1.41497	1.12394	-0.09691	2.13735	0.799341
		opp	2.54484	1.39794	NA	NA	2.10511	1.06446
		same	2.4688	1.41497	0.86893	-0.154902	NA	NA
		same	NA	NA	1.71303	0.50515	NA	NA
		opp	2.70578	1.47712	NA	NA	NA	NA
		opp	2.73715	1.25527	NA	NA	NA	NA
		opp	2.84426	1.51851	1.41457	0.322219	NA	NA
		same	NA	NA	0.62634	-0.221849	NA	NA
		opp	3.10615	1.32222	1.3486	0.380211	NA	NA
		same	2.6574	1.27875	1.03842	0.491362	NA	NA
		opp	2.54899	1.17609	0.515243	-0.522879	NA	NA
		same	2.78086	1.14613	0.641506	-0.522879	NA	NA
		opp	2.86618	1.66276	1.42063	1.09342	NA	NA
		opp	3.15004	1.50515	1.71183	0.531479	NA	NA
		opp	2.37298	1.54407	NA	NA	NA	NA
		opp	2.85305	1.74036	1.2825	0.342423	NA	NA
		opp	2.8603	1.76343	1.15743	0.255273	2.4057	1.56467
		opp	3.45562	2.19312	1.39771	0.30103	NA	NA
		opp	2.54511	1	NA	NA	NA	NA
		opp	3.092	1.47712	1.47973	0.20412	2.24998	1.99388
		same	3.06604	1.57978	1.34807	0.477121	NA	NA
		opp	2.49747	1.27875	NA	NA	NA	NA
		opp	3.33727	1.5563	1.5523	0.342423	2.53961	1.46389
		same	3.4484	1.81954	NA	NA	NA	NA
		same	2.94851	1.30103	1.14222	0.113943	NA	NA
		opp	3.38856	1.5563	1.49567	0.230449	1.99802	0.982271
		opp	3.05465	1.78533	1.79077	0.643453	NA	NA
		opp	2.92122	1.38021	1.36636	0.518514	NA	NA
		opp	3.29101	1.60206	NA	NA	NA	NA
		same	2.97301	1.72428	1.52452	0.380211	NA	NA
		same	2.84964	1.51851	NA	NA	NA	NA
		same	2.40621	1.32222	2.13502	2.33325	NA	NA
		opp	2.83884	1.11394	NA	NA	NA	NA
		opp	3.15886	1.6721	1.6944	0.591065	2.14477	0.851258
		same	3.28717	2.04922	1.38414	0.146128	NA	NA
		same	2.54384	1.59106	1.60915	1.03743	NA	NA
		opp	2.65135	1.27875	1.00737	0.176091	NA	NA
		same	2.58445	1.25527	0.707259	-0.221849	NA	NA
		same	1.27343	-0.150515	NA	NA	2.34911	1.86923
		opp	3.54835	1.99123	NA	NA	NA	NA
		same	3.19373	NA	1.35329	0.342423	2.20901	1.12057
		same	2.99297	1.32222	0.880366	-0.09691	NA	NA
		same	3.05798	1.54407	1.40515	0.30103	NA	NA
		opp	2.88147	1.17609	NA	NA	1.57304	0.230449
		opp	2.92047	1.43136	1.68819	0.462398	1.87828	0.845098
		same	3.01519	1.68124	1.52287	0.556303	NA	NA
		opp	2.63699	1.27875	NA	NA	NA	NA
		same	3.0455	2.00432	1.31796	0.763428	NA	NA
		same	2.80369	1.79239	1.37912	0.20412	NA	NA
		same	2.52351	1.74036	1.24927	0.462398	2.00962	0.78533
		same	3.13796	1.82607	NA	NA	NA	NA
		opp	2.79515	2	NA	NA	NA	NA
		same	2.67007	1.47712	NA	NA	NA	NA
		opp	3.55113	2.14301	1.76795	0.690196	2.46525	1.233
		same	2.76833	1.17609	1.37072	0.716003	NA	NA
		same	2.83133	1.60206	1.53607	0.591065	2.48581	1.28103
		same	3.17031	1.36173	NA	NA	2.5917	1.83696
		opp	2.77244	1.20412	1.218	0.20412	NA	NA
		opp	3.46012	2.07555	NA	NA	NA	NA
		same	2.80572	1.44716	NA	NA	NA	NA
		same	2.49708	1.04139	2.21153	1.71265	NA	NA
		same	3.1487	1.63347	1.68945	0.863323	NA	NA
		opp	2.4773	1.716	0.737953	-0.522879	2.44571	1.18752
		opp	2.86387	1.6721	0.962903	-0.0457575	NA	NA
		same	3.07141	1.85126	NA	NA	2.50113	1.77887
		opp	3.15239	1.32222	1.62223	1.23805	2.36797	1.43136
		same	3.00909	1.70757	1.28924	0.380211	NA	NA
		opp	2.94547	1.17609	0.94054	0.0413927	2.26052	1.33846
		same	2.35529	0.30103	1.47766	0.230449	NA	NA
		opp	3.28106	2.04532	NA	NA	NA	NA
		same	3.13068	1.77815	1.52653	0.690196	NA	NA
		same	2.4822	1.4624	0.861143	-0.0457575	NA	NA
		same	3.37389	1.81291	1.53788	0.579784	1.85359	0.740363
		opp	2.85249	1.63347	NA	NA	NA	NA
		same	3.04454	1.32222	0.652007	-0.221849	2.18824	0.845098
		same	2.60251	1.27875	1.51478	0.748188	NA	NA
		opp	2.43069	1.53148	1.65567	0.792392	NA	NA
		opp	2.42456	1.64345	1.26379	0.748188	NA	NA
		same	3.05839	2.02119	0.926072	0.0791812	NA	NA
		opp	2.9836	2.28556	1.96571	0.819544	NA	NA
		same	3.13998	1.96848	1.4278	0.176091	2.17626	1.04922
		opp	3.48369	1.6721	1.55736	0.30103	NA	NA
		opp	NA	NA	1.6535	0.176091	NA	NA
		opp	2.7031	1.43136	NA	NA	NA	NA
		opp	2.77124	1.30103	1.19322	0.361728	1.94056	0.672098
		same	2.93418	1.60206	NA	NA	NA	NA
		same	3.08619	1.90849	1.31944	0.612784	2.38908	1.3483
		opp	2.28117	1.04139	NA	NA	NA	NA
		opp	2.40294	1.07918	1.54383	0.230449	NA	NA
		same	2.9458	1.94448	1.16102	0.146128	NA	NA
		same	3.1935	1.70757	1.49814	0.447158	2.19665	1.0569
		same	3.20143	1.86923	NA	NA	NA	NA
		opp	2.7833	1.6902	NA	NA	NA	NA
		same	2.82612	1.61278	NA	NA	2.14801	0.799341
		NA	NA	NA	1.49301	0.70757	NA	NA
		opp	3.0692	2.0569	1.39621	0.662758	1.94718	1.92788
		same	3.90579	1.89763	1.61327	0.342423	NA	NA
		same	2.90725	1.59106	1.01482	0.146128	NA	NA
		same	3.48706	1.78533	NA	NA	NA	NA
		same	3.21622	2.09691	NA	NA	NA	NA
		same	2.96833	1.20412	NA	NA	NA	NA
		same	2.89054	1.68124	1.45979	0.799341	NA	NA
		NA	NA	NA	0.751623	-0.221849	NA	NA
		opp	2.57508	1.27875	NA	NA	1.78959	0.612784
		same	2.71866	1.50515	1.32415	0.255273	NA	NA
		same	3.08889	1.716	1.35086	0.322219	2.04989	1.48572
		same	2.98794	1.41497	NA	NA	NA	NA
		opp	3.62948	2.08279	NA	NA	NA	NA
		opp	2.79813	1.77815	1.52956	0.518514	NA	NA
		opp	3.09745	1.57978	1.58166	0.447158	NA	NA
		same	2.83723	1.4624	1.09745	0.113943	NA	NA
		same	3.09607	1.34242	1.09401	0.176091	2.23741	1.32838
		opp	2.75151	1.80618	NA	NA	NA	NA
		opp	3.20376	1.86923	1.77596	0.845098	NA	NA
		same	1.47803	0	NA	NA	NA	NA
		same	2.71734	1.39794	0.987447	0.113943	NA	NA
		same	3.2789	1.6902	1.05018	-0.154902	NA	NA
		same	2.97256	1.87506	NA	NA	NA	NA
		same	2.37522	1.9345	1.36773	0.230449	NA	NA
		opp	NA	NA	1.1837	0.431364	NA	NA
		opp	2.70871	1.53148	1.45647	0.0413927	NA	NA
		opp	1.98758	1.54407	NA	NA	NA	NA
		same	2.83352	1.23045	NA	NA	NA	NA
		same	3.34612	2.13033	NA	NA	NA	NA
		same	2.55974	1.07918	NA	NA	NA	NA
		opp	2.30571	1.04139	0.404129	-0.221849	1.66532	0.531479
		same	2.15182	1.04139	0.642465	-0.30103	2.22699	1.13672
		same	3.35439	1.89763	1.25429	0.113943	NA	NA
		same	2.24785	1.23045	1.29274	-0.0457575	NA	NA
		opp	2.90735	1.70757	1.54827	0.361728	2.3148	1.0086
		opp	2.88162	1.57978	NA	NA	NA	NA
		opp	2.15472	0.60206	NA	NA	NA	NA
		same	2.39788	1.65321	NA	NA	NA	NA
		opp	2.82611	1.87506	NA	NA	NA	NA
		same	3.26917	1.95424	2.20703	0.968483	NA	NA
		NA	2.8236	1.63347	1.21928	0.690196	NA	NA
		same	2.31276	1.17609	NA	NA	NA	NA
		same	2.56557	1.20412	0.894958	-0.154902	NA	NA
		opp	3.49911	2.30535	NA	NA	NA	NA
		same	2.89679	1.79934	1.51076	0.491362	NA	NA
		same	3.42296	1.77815	NA	NA	NA	NA
		same	3.00805	1.44716	0.94061	0.0413927	1.80143	0.886491
		same	2.64168	1.77815	1.07415	0.322219	NA	NA
		opp	3.22592	1.98227	1.59999	0.863323	NA	NA
		same	3.45587	1.83251	NA	NA	NA	NA
		opp	3.15344	1.80618	1.44161	0.462398	2.31682	1.98767
		same	2.27625	1.43136	1.05766	0	NA	NA
		same	2.25041	1.04139	NA	NA	NA	NA
		opp	3.44235	1.65321	1.3366	0.322219	NA	NA
		opp	3.02106	1.5563	1.88318	0.462398	NA	NA
		opp	2.59058	1.77085	NA	NA	NA	NA
		opp	2.12251	1.14613	NA	NA	2.55838	1.39967
		opp	3.40183	2.10721	1.2328	0.568202	NA	NA
		opp	3.18205	1.95424	1.38597	0.39794	NA	NA
		opp	NA	NA	1.60936	0.60206	NA	NA
		same	3.05242	1.716	1.32275	0.361728	NA	NA
		opp	2.32208	0.778151	0.571214	-0.221849	NA	NA
		opp	2.69159	1.23045	0.899736	0.113943	2.29733	1.77012
		opp	NA	NA	0.997133	0.361728	NA	NA
		same	2.61792	1.57978	NA	NA	NA	NA
		same	3.03773	1.94448	1.74354	0.491362	NA	NA
		opp	3.43951	2.1271	1.26017	0.69897	NA	NA
		same	3.10807	1.92428	1.36578	0.623249	NA	NA
		same	2.99587	1.95904	1.31917	0.39794	2.48957	1.51055
		opp	2.73122	2.17898	1.10625	0.518514	NA	NA
		same	2.62702	0.845098	NA	NA	NA	NA
		opp	2.88244	1.60206	1.30802	0.342423	NA	NA
		same	2.77954	1.17609	NA	NA	NA	NA
		opp	2.14439	1.25527	0.816596	-0.154902	NA	NA
		same	NA	NA	1.48105	0.462398	NA	NA
		same	NA	NA	1.60056	0.30103	NA	NA
		same	3.66039	2.03342	2.10348	0.897627	NA	NA
		opp	2.89246	1.53148	NA	NA	NA	NA
		same	3.4582	2.10721	1.76658	0.724276	2.33145	1.27416
		same	3.06826	1.60206	1.20653	0.146128	NA	NA
		opp	3.25426	1.70757	NA	NA	NA	NA
		NA	NA	NA	0.6396	-0.0457575	NA	NA
		same	3.06562	1.66276	NA	NA	NA	NA
		opp	2.44005	0.90309	1.52505	-0.221849	NA	NA
		opp	3.11687	1.86923	1.68534	0.672098	2.20707	1.1271
		same	2.65045	1.30103	NA	NA	NA	NA
		opp	2.41893	1.32222	NA	NA	NA	NA
		opp	2.68158	1.14613	NA	NA	NA	NA
		same	3.22749	2.36736	1.93533	0.886491	2.14014	1.3483
		same	3.20583	2	1.66039	0.672098	NA	NA
		opp	3.05899	1.25527	1.62016	0.230449	2.20074	0.977724
		same	NA	NA	1.02935	0.278754	NA	NA
		opp	2.74071	1.30103	NA	NA	NA	NA
		opp	3.27285	2.01284	1.80799	0.986772	2.36834	2.09237
		same	3.42367	1.59106	NA	NA	NA	NA
		opp	3.78529	2.26717	NA	NA	NA	NA
		same	3.16686	1.49136	0.693591	-0.154902	2.24516	1.13672
		opp	NA	NA	1.42864	0.361728	NA	NA
		opp	2.86794	1.49136	0.777674	0.50515	1.45143	1.14613
		opp	2.85866	1.50515	1.86355	0.869232	NA	NA
		same	NA	NA	0.72766	0.230449	2.47681	1.3075
		same	2.95489	1.17609	0.804651	-0.221849	2.50809	1.69461
		same	2.44542	1.11394	1.21463	1.05308	2.02953	1.10037
		same	2.83145	1.97772	1.08549	0.322219	NA	NA
		opp	3.03529	1.74036	1.64145	0.491362	NA	NA
		same	3.0891	1.82607	1.66663	0.832509	2.44144	1.7679
		same	3.22035	1.38021	0.708111	-0.154902	NA	NA
		same	3.48577	1.95424	1.40844	0.30103	2.40366	1.52634
		same	2.48576	1.07918	1.05858	0.0413927	NA	NA
		same	3.06435	1.91381	1.20974	0.612784	NA	NA
		same	3.64407	2.04532	NA	NA	2.31458	0.857332
		same	2.60227	1.6902	NA	NA	NA	NA
		opp	3.1451	2.16732	1.27625	0.462398	2.40954	1.47567
		same	3.05996	1.59106	1.40668	0.462398	NA	NA
		opp	3.47344	2.22272	1.8585	0.69897	2.1926	1.08991
		same	2.81382	1.73239	NA	NA	NA	NA
		same	2.19034	0.778151	NA	NA	NA	NA
		same	2.01879	1.27875	NA	NA	NA	NA
		same	2.70295	1.41497	1.15395	0.0413927	NA	NA
		same	2.88668	1.90849	1.39436	0.146128	NA	NA
		opp	3.07666	1.27875	0.805717	0	NA	NA
		opp	3.22855	1.50515	1.38899	0.50515	2.29926	0.875061
		same	2.9096	1.30103	NA	NA	NA	NA
		same	3.42126	2.01703	NA	NA	NA	NA
		same	2.71731	1.81291	NA	NA	NA	NA
		same	2.6321	1.75587	NA	NA	NA	NA
		opp	2.64418	1.36173	1.62578	0.230449	2.32244	0.959041
		same	2.22464	1.25527	1.01339	0.278754	1.84041	0.491362
		same	3.05704	1.14613	1.31955	0.380211	NA	NA
		same	2.1889	0.69897	0.545631	-0.09691	2.02955	1.21219
		same	3.26344	1.68124	NA	NA	NA	NA
		same	3.26078	2.13354	1.58009	0.447158	NA	NA
		opp	2.84036	1.5682	NA	NA	NA	NA
		same	2.46465	0.845098	NA	NA	NA	NA
		opp	2.66352	1.51851	1.25899	0.568202	NA	NA
		same	3.21702	2.07188	NA	NA	2.3522	1.68215
		opp	2.87817	1.4624	0.741804	-0.154902	2.52384	1.07555
		opp	3.39212	2.21484	1.61514	0.544068	NA	NA
		same	2.89854	1.57978	NA	NA	NA	NA
		same	2.62086	1.54407	NA	NA	NA	NA
		same	3.11467	1.25527	NA	NA	NA	NA
		same	3.44806	2.20952	1.23478	0.20412	NA	NA
		same	3.30743	1.47712	NA	NA	NA	NA
		opp	NA	NA	1.32822	0.30103	NA	NA

## Sheet: Fig_S4
group	RLU		group	ug_ml
opp_w2_lumit	3.29117		opp_w2_elisa	1.72428
opp_w3_lumit	1.58195		opp_w3_elisa	1.39794
opp_w4_lumit	1.94666		opp_w4_elisa	1.13354
same_w2_lumit	2.89276		same_w2_elisa	1.61278
same_w3_lumit	1.36247		same_w3_elisa	-0.0457575
same_w4_lumit	2.18098		same_w4_elisa	1.07918
opp_w2_lumit	2.65953		opp_w2_elisa	1.14613
opp_w3_lumit	1.58812		opp_w3_elisa	0.20412
opp_w4_lumit	2.2944		opp_w4_elisa	1.55388
same_w2_lumit	2.79477		same_w2_elisa	1.32222
same_w3_lumit	1.78672		same_w3_elisa	2.22789
same_w4_lumit	2.07769		same_w4_elisa	1.92169
opp_w2_lumit	3.20448		opp_w2_elisa	1.57978
opp_w3_lumit	1.55895		opp_w3_elisa	0.662758
opp_w4_lumit	2.3431		opp_w4_elisa	1.02119
same_w2_lumit	2.75423		same_w2_elisa	1.63347
same_w3_lumit	1.9491		same_w3_elisa	1.50651
same_w4_lumit	2.36212		same_w4_elisa	1.56703
same_w2_lumit	2.74498		same_w2_elisa	1.25527
same_w3_lumit	0.313386		same_w3_elisa	-0.221849
same_w4_lumit	1.88564		same_w4_elisa	0.897627
same_w2_lumit	3.35309		same_w2_elisa	1.74819
same_w3_lumit	1.69864		same_w3_elisa	0.462398
same_w4_lumit	2.14888		same_w4_elisa	1.49136
same_w2_lumit	2.85996		same_w2_elisa	1.23045
same_w3_lumit	1.01932		same_w3_elisa	0.0791812
same_w4_lumit	1.77841		same_w4_elisa	0.724276
opp_w2_lumit	3.1825		opp_w2_elisa	1.90309
opp_w3_lumit	2.09639		opp_w3_elisa	0.845098
opp_w4_lumit	2.10272		opp_w4_elisa	2.23325
same_w2_lumit	3.30327		same_w2_elisa	1.73239
same_w3_lumit	1.16181		same_w3_elisa	0.531479
same_w4_lumit	2.24271		same_w4_elisa	1.34044
same_w2_lumit	2.79178		same_w2_elisa	1.53148
same_w3_lumit	0.968428		same_w3_elisa	0.278754
same_w4_lumit	2.21093		same_w4_elisa	0.770852
opp_w2_lumit	2.50327		opp_w2_elisa	1.39794
opp_w3_lumit	2.65835		opp_w3_elisa	1.88138
opp_w4_lumit	2.50224		opp_w4_elisa	1.70842
opp_w2_lumit	3.00409		opp_w2_elisa	1.87506
opp_w3_lumit	0.953703		opp_w3_elisa	0.278754
opp_w4_lumit	2.38788		opp_w4_elisa	1.02938
same_w2_lumit	1.7668		same_w2_elisa	0.778151
same_w3_lumit	0.587865		same_w3_elisa	0.146128
same_w4_lumit	1.9205		same_w4_elisa	0.633468
same_w2_lumit	3.13445		same_w2_elisa	1.5563
same_w3_lumit	1.29822		same_w3_elisa	0.30103
same_w4_lumit	2.31736		same_w4_elisa	0.977724
same_w2_lumit	3.10994		same_w2_elisa	1.54407
same_w3_lumit	1.30288		same_w3_elisa	0.20412
same_w4_lumit	1.94988		same_w4_elisa	1.13354
opp_w2_lumit	3.13685		opp_w2_elisa	1.74036
opp_w3_lumit	1.82049		opp_w3_elisa	0.491362
opp_w4_lumit	2.43455		opp_w4_elisa	1.74115
opp_w2_lumit	2.53688		opp_w2_elisa	1.17609
opp_w3_lumit	1.32593		opp_w3_elisa	0.623249
same_w2_lumit	2.50309		same_w2_elisa	1.68124
same_w3_lumit	1.74178		same_w3_elisa	0.690196
same_w4_lumit	2.50348		same_w4_elisa	1.67486
same_w2_lumit	2.06485		same_w2_elisa	0.954243
same_w3_lumit	0.78295		same_w3_elisa	0.531479
same_w4_lumit	2.35733		same_w4_elisa	0.939519
opp_w2_lumit	2.79413		opp_w2_elisa	1.81291
opp_w3_lumit	1.66925		opp_w3_elisa	0.544068
opp_w4_lumit	2.29306		opp_w4_elisa	1.21219
opp_w2_lumit	2.36064		opp_w2_elisa	1.17609
opp_w3_lumit	0.5175		opp_w3_elisa	-0.221849
opp_w4_lumit	2.32252		opp_w4_elisa	0.919078
opp_w2_lumit	3.91157		opp_w2_elisa	2.1038
opp_w3_lumit	2.22481		opp_w3_elisa	1.43297
opp_w4_lumit	2.52385		opp_w4_elisa	1.63144
opp_w2_lumit	2.58526		opp_w2_elisa	1.14613
opp_w3_lumit	0.807038		opp_w3_elisa	-0.30103
opp_w4_lumit	2.46826		opp_w4_elisa	0.991226
opp_w2_lumit	2.72963		opp_w2_elisa	1.43136
opp_w3_lumit	1.22057		opp_w3_elisa	0.690196
opp_w4_lumit	2.40352		opp_w4_elisa	0.832509
same_w2_lumit	2.44738		same_w2_elisa	0.69897
same_w3_lumit	1.1293		same_w3_elisa	0.740363
same_w2_lumit	2.99138		same_w2_elisa	2.15534
same_w3_lumit	1.35983		same_w3_elisa	0.431364
opp_w2_lumit	2.79958		opp_w2_elisa	1
opp_w3_lumit	2.29197		opp_w3_elisa	2.16167
same_w2_lumit	2.9832		same_w2_elisa	2.04922
same_w3_lumit	2.11828		same_w3_elisa	1.82802
opp_w2_lumit	4.02105		opp_w2_elisa	2.15534
opp_w3_lumit	2.3606		opp_w3_elisa	1.66276
same_w2_lumit	3.04418		same_w2_elisa	1.68124
same_w3_lumit	1.39881		same_w3_elisa	0.477121
same_w2_lumit	2.83086		same_w2_elisa	1.80618
same_w3_lumit	1.45988		same_w3_elisa	0.653213
same_w4_lumit	2.06399		same_w4_elisa	0.763428
opp_w2_lumit	2.44768		opp_w2_elisa	0.778151
opp_w3_lumit	0.922745		opp_w3_elisa	-0.0457575
opp_w4_lumit	2.36785		opp_w4_elisa	1.09691
same_w3_lumit	1.45367		same_w3_elisa	0.633468
opp_w2_lumit	2.30723		opp_w2_elisa	1.4624
opp_w3_lumit	1.47866		opp_w3_elisa	0.113943
opp_w2_lumit	3.6117		opp_w2_elisa	2.26007
opp_w3_lumit	2.02012		opp_w3_elisa	1.1038
opp_w2_lumit	3.1191		opp_w2_elisa	1.51851
opp_w3_lumit	2.62241		opp_w3_elisa	1.92169
opp_w4_lumit	2.55418		opp_w4_elisa	1.24551
same_w2_lumit	3.01053		same_w2_elisa	1.23045
same_w3_lumit	1.4667		same_w3_elisa	0.579784
same_w4_lumit	2.07638		same_w4_elisa	1.92686
same_w2_lumit	3.65025		same_w2_elisa	1.98677
same_w3_lumit	1.75203		same_w3_elisa	0.591065
same_w4_lumit	2.55672		same_w4_elisa	1.40824
same_w2_lumit	2.41342		same_w2_elisa	1.41497
same_w3_lumit	1.24946		same_w3_elisa	0.568202
same_w4_lumit	2.43757		same_w4_elisa	0.851258
same_w2_lumit	3.26294		same_w2_elisa	1.83251
same_w3_lumit	1.61666		same_w3_elisa	0.924279
same_w2_lumit	2.99668		same_w2_elisa	1.77085
same_w3_lumit	1.72588		same_w3_elisa	0.832509
same_w4_lumit	1.98541		same_w4_elisa	0.681241
opp_w2_lumit	2.91984		opp_w2_elisa	1.97313
opp_w3_lumit	1.70977		opp_w3_elisa	0.518514
same_w2_lumit	2.90526		same_w2_elisa	1.20412
same_w3_lumit	1.02068		same_w3_elisa	-0.154902
same_w2_lumit	3.00008		same_w2_elisa	1.74819
same_w3_lumit	2.27265		same_w3_elisa	2.12123
same_w2_lumit	2.91456		same_w2_elisa	1.74036
same_w3_lumit	1.67234		same_w3_elisa	0.322219
same_w4_lumit	2.37721		same_w4_elisa	1.12057
opp_w2_lumit	3.02961		opp_w2_elisa	1.89763
opp_w3_lumit	1.3581		opp_w3_elisa	0.623249
same_w2_lumit	2.67451		same_w2_elisa	1.47712
same_w3_lumit	1.5326		same_w3_elisa	0.230449
same_w2_lumit	3.25225		same_w2_elisa	1.61278
same_w3_lumit	1.50355		same_w3_elisa	0.518514
same_w2_lumit	2.71837		same_w2_elisa	1.59106
same_w3_lumit	0.93044		same_w3_elisa	0.20412
same_w4_lumit	2.18294		same_w4_elisa	0.94939
same_w3_lumit	0.588654		same_w3_elisa	0.322219
same_w2_lumit	3.55189		same_w2_elisa	1.97772
same_w3_lumit	1.92903		same_w3_elisa	1.36549
same_w2_lumit	3.40849		same_w2_elisa	2.25527
same_w3_lumit	2.04113		same_w3_elisa	0.968483
opp_w2_lumit	2.68205		opp_w2_elisa	1.30103
opp_w3_lumit	1.45251		opp_w3_elisa	0.518514
opp_w2_lumit	2.97015		opp_w2_elisa	2
opp_w3_lumit	2.46598		opp_w3_elisa	1.0086
opp_w2_lumit	3.21512		opp_w2_elisa	1.93952
opp_w3_lumit	1.73862		opp_w3_elisa	0.60206
same_w2_lumit	3.30704		same_w2_elisa	1.6721
same_w3_lumit	1.42732		same_w3_elisa	0.544068
same_w4_lumit	2.32634		same_w4_elisa	1.233
same_w2_lumit	2.74047		same_w2_elisa	1.66276
same_w3_lumit	1.00177		same_w3_elisa	0
same_w2_lumit	2.37508		same_w2_elisa	1.20412
same_w3_lumit	2.27116		same_w3_elisa	1.97589
opp_w2_lumit	2.84779		opp_w2_elisa	1.62325
opp_w3_lumit	1.18909		opp_w3_elisa	0.812913
same_w2_lumit	2.85216		same_w2_elisa	2.07555
same_w3_lumit	1.57187		same_w3_elisa	0.78533
same_w2_lumit	3.26827		same_w2_elisa	2.05308
same_w3_lumit	2.04297		same_w3_elisa	0.991226
same_w4_lumit	2.33434		same_w4_elisa	1.28103
opp_w2_lumit	2.74576		opp_w2_elisa	1.38021
opp_w3_lumit	1.63309		opp_w3_elisa	0.278754
opp_w4_lumit	2.49358		opp_w4_elisa	0.863323
same_w2_lumit	2.79931		same_w2_elisa	1.5563
same_w3_lumit	2.03673		same_w3_elisa	1.86747
same_w4_lumit	2.12572		same_w4_elisa	1.7007
opp_w2_lumit	3.06038		opp_w2_elisa	1.38021
opp_w3_lumit	1.47353		opp_w3_elisa	0.431364
opp_w2_lumit	3.57311		opp_w2_elisa	2.35984
opp_w3_lumit	1.45827		opp_w3_elisa	0.778151
opp_w4_lumit	2.61509		opp_w4_elisa	1.36361
opp_w3_lumit	0.396199		opp_w3_elisa	-0.221849
opp_w2_lumit	3.56219		opp_w2_elisa	1.74819
opp_w3_lumit	1.6339		opp_w3_elisa	0.643453
opp_w4_lumit	2.52916		opp_w4_elisa	1.32015
same_w2_lumit	2.86959		same_w2_elisa	1.77815
same_w3_lumit	0.678969		same_w3_elisa	0.851258
same_w4_lumit	2.23366		same_w4_elisa	1.81023
opp_w2_lumit	2.86625		opp_w2_elisa	1.39794
opp_w3_lumit	1.77451		opp_w3_elisa	0.845098
same_w2_lumit	2.68506		same_w2_elisa	1.41497
same_w3_lumit	1.5816		same_w3_elisa	1.74974
same_w2_lumit	2.86064		same_w2_elisa	1.69897
same_w3_lumit	2.23812		same_w3_elisa	2.13988
opp_w3_lumit	1.15812		opp_w3_elisa	0.322219
opp_w2_lumit	3.00206		opp_w2_elisa	2.20683
opp_w3_lumit	1.09128		opp_w3_elisa	0.278754
opp_w4_lumit	2.57872		opp_w4_elisa	1.4609
same_w2_lumit	2.6756		same_w2_elisa	1.61278
same_w3_lumit	1.88565		same_w3_elisa	0.748188
same_w2_lumit	3.26516		same_w2_elisa	1.63347
same_w3_lumit	1.34547		same_w3_elisa	0.342423
same_w4_lumit	2.45957		same_w4_elisa	1.0086
opp_w2_lumit	2.73965		opp_w2_elisa	1.25527
opp_w3_lumit	1.62656		opp_w3_elisa	0.80618
opp_w4_lumit	2.49147		opp_w4_elisa	1.34635
same_w3_lumit	1.71303		same_w3_elisa	0.50515
same_w2_lumit	2.40621		same_w2_elisa	1.32222
same_w3_lumit	2.13502		same_w3_elisa	2.33325
same_w2_lumit	3.00909		same_w2_elisa	1.70757
same_w3_lumit	1.28924		same_w3_elisa	0.380211
same_w2_lumit	3.37389		same_w2_elisa	1.81291
same_w3_lumit	1.53788		same_w3_elisa	0.579784
same_w4_lumit	1.85359		same_w4_elisa	0.740363
same_w2_lumit	3.08619		same_w2_elisa	1.90849
same_w3_lumit	1.31944		same_w3_elisa	0.612784
same_w4_lumit	2.38908		same_w4_elisa	1.3483
same_w2_lumit	3.90579		same_w2_elisa	1.89763
same_w3_lumit	1.61327		same_w3_elisa	0.342423
same_w2_lumit	2.71866		same_w2_elisa	1.50515
same_w3_lumit	1.32415		same_w3_elisa	0.255273
same_w3_lumit	1.48105		same_w3_elisa	0.462398
same_w2_lumit	3.66039		same_w2_elisa	2.03342
same_w3_lumit	2.10348		same_w3_elisa	0.897627
opp_w2_lumit	3.22855		opp_w2_elisa	1.50515
opp_w3_lumit	1.38899		opp_w3_elisa	0.50515
opp_w4_lumit	2.29926		opp_w4_elisa	0.875061
opp_w2_lumit	2.34575		opp_w2_elisa	1.38021
opp_w3_lumit	1.88034		opp_w3_elisa	0.792392

## Sheet: Fig_S5
group	ug_ml		group	RLU
opp_w2_elisa	1.72428		opp_w2_lumit	3.29117
opp_w3_elisa	1.39794		opp_w3_lumit	1.58195
opp_w4_elisa	1.13354		opp_w4_lumit	1.94666
same_w2_elisa	1.61278		same_w2_lumit	2.89276
same_w3_elisa	-0.0457575		same_w3_lumit	1.36247
same_w4_elisa	1.07918		same_w4_lumit	2.18098
opp_w2_elisa	1.14613		opp_w2_lumit	2.65953
opp_w3_elisa	0.20412		opp_w3_lumit	1.58812
opp_w4_elisa	1.55388		opp_w4_lumit	2.2944
same_w2_elisa	1.32222		same_w2_lumit	2.79477
same_w3_elisa	2.22789		same_w3_lumit	1.78672
same_w4_elisa	1.92169		same_w4_lumit	2.07769
opp_w2_elisa	1.57978		opp_w2_lumit	3.20448
opp_w3_elisa	0.662758		opp_w3_lumit	1.55895
opp_w4_elisa	1.02119		opp_w4_lumit	2.3431
same_w2_elisa	1.63347		same_w2_lumit	2.75423
same_w3_elisa	1.50651		same_w3_lumit	1.9491
same_w4_elisa	1.56703		same_w4_lumit	2.36212
same_w2_elisa	1.25527		same_w2_lumit	2.74498
same_w3_elisa	-0.221849		same_w3_lumit	0.313386
same_w4_elisa	0.897627		same_w4_lumit	1.88564
same_w2_elisa	1.74819		same_w2_lumit	3.35309
same_w3_elisa	0.462398		same_w3_lumit	1.69864
same_w4_elisa	1.49136		same_w4_lumit	2.14888
same_w2_elisa	1.23045		same_w2_lumit	2.85996
same_w3_elisa	0.0791812		same_w3_lumit	1.01932
same_w4_elisa	0.724276		same_w4_lumit	1.77841
opp_w2_elisa	1.90309		opp_w2_lumit	3.1825
opp_w3_elisa	0.845098		opp_w3_lumit	2.09639
opp_w4_elisa	2.23325		opp_w4_lumit	2.10272
same_w2_elisa	1.73239		same_w2_lumit	3.30327
same_w3_elisa	0.531479		same_w3_lumit	1.16181
same_w4_elisa	1.34044		same_w4_lumit	2.24271
same_w2_elisa	1.53148		same_w2_lumit	2.79178
same_w3_elisa	0.278754		same_w3_lumit	0.968428
same_w4_elisa	0.770852		same_w4_lumit	2.21093
opp_w2_elisa	1.39794		opp_w2_lumit	2.50327
opp_w3_elisa	1.88138		opp_w3_lumit	2.65835
opp_w4_elisa	1.70842		opp_w4_lumit	2.50224
opp_w2_elisa	1.87506		opp_w2_lumit	3.00409
opp_w3_elisa	0.278754		opp_w3_lumit	0.953703
opp_w4_elisa	1.02938		opp_w4_lumit	2.38788
same_w2_elisa	0.778151		same_w2_lumit	1.7668
same_w3_elisa	0.146128		same_w3_lumit	0.587865
same_w4_elisa	0.633468		same_w4_lumit	1.9205
same_w2_elisa	1.5563		same_w2_lumit	3.13445
same_w3_elisa	0.30103		same_w3_lumit	1.29822
same_w4_elisa	0.977724		same_w4_lumit	2.31736
same_w2_elisa	1.54407		same_w2_lumit	3.10994
same_w3_elisa	0.20412		same_w3_lumit	1.30288
same_w4_elisa	1.13354		same_w4_lumit	1.94988
opp_w2_elisa	1.74036		opp_w2_lumit	3.13685
opp_w3_elisa	0.491362		opp_w3_lumit	1.82049
opp_w4_elisa	1.74115		opp_w4_lumit	2.43455
opp_w2_elisa	1.17609		opp_w2_lumit	2.53688
opp_w3_elisa	0.623249		opp_w3_lumit	1.32593
same_w2_elisa	1.68124		same_w2_lumit	2.50309
same_w3_elisa	0.690196		same_w3_lumit	1.74178
same_w4_elisa	1.67486		same_w4_lumit	2.50348
same_w2_elisa	0.954243		same_w2_lumit	2.06485
same_w3_elisa	0.531479		same_w3_lumit	0.78295
same_w4_elisa	0.939519		same_w4_lumit	2.35733
opp_w2_elisa	1.81291		opp_w2_lumit	2.79413
opp_w3_elisa	0.544068		opp_w3_lumit	1.66925
opp_w4_elisa	1.21219		opp_w4_lumit	2.29306
opp_w2_elisa	1.17609		opp_w2_lumit	2.36064
opp_w3_elisa	-0.221849		opp_w3_lumit	0.5175
opp_w4_elisa	0.919078		opp_w4_lumit	2.32252
opp_w2_elisa	2.1038		opp_w2_lumit	3.91157
opp_w3_elisa	1.43297		opp_w3_lumit	2.22481
opp_w4_elisa	1.63144		opp_w4_lumit	2.52385
opp_w2_elisa	1.14613		opp_w2_lumit	2.58526
opp_w3_elisa	-0.30103		opp_w3_lumit	0.807038
opp_w4_elisa	0.991226		opp_w4_lumit	2.46826
opp_w2_elisa	1.43136		opp_w2_lumit	2.72963
opp_w3_elisa	0.690196		opp_w3_lumit	1.22057
opp_w4_elisa	0.832509		opp_w4_lumit	2.40352
same_w2_elisa	0.69897		same_w2_lumit	2.44738
same_w3_elisa	0.740363		same_w3_lumit	1.1293
same_w2_elisa	2.15534		same_w2_lumit	2.99138
same_w3_elisa	0.431364		same_w3_lumit	1.35983
opp_w2_elisa	1		opp_w2_lumit	2.79958
opp_w3_elisa	2.16167		opp_w3_lumit	2.29197
same_w2_elisa	2.04922		same_w2_lumit	2.9832
same_w3_elisa	1.82802		same_w3_lumit	2.11828
opp_w2_elisa	2.15534		opp_w2_lumit	4.02105
opp_w3_elisa	1.66276		opp_w3_lumit	2.3606
same_w2_elisa	1.68124		same_w2_lumit	3.04418
same_w3_elisa	0.477121		same_w3_lumit	1.39881
same_w2_elisa	1.80618		same_w2_lumit	2.83086
same_w3_elisa	0.653213		same_w3_lumit	1.45988
same_w4_elisa	0.763428		same_w4_lumit	2.06399
opp_w2_elisa	0.778151		opp_w2_lumit	2.44768
opp_w3_elisa	-0.0457575		opp_w3_lumit	0.922745
opp_w4_elisa	1.09691		opp_w4_lumit	2.36785
same_w3_elisa	0.633468		same_w3_lumit	1.45367
opp_w2_elisa	1.4624		opp_w2_lumit	2.30723
opp_w3_elisa	0.113943		opp_w3_lumit	1.47866
opp_w2_elisa	2.26007		opp_w2_lumit	3.6117
opp_w3_elisa	1.1038		opp_w3_lumit	2.02012
opp_w2_elisa	1.51851		opp_w2_lumit	3.1191
opp_w3_elisa	1.92169		opp_w3_lumit	2.62241
opp_w4_elisa	1.24551		opp_w4_lumit	2.55418
same_w2_elisa	1.23045		same_w2_lumit	3.01053
same_w3_elisa	0.579784		same_w3_lumit	1.4667
same_w4_elisa	1.92686		same_w4_lumit	2.07638
same_w2_elisa	1.98677		same_w2_lumit	3.65025
same_w3_elisa	0.591065		same_w3_lumit	1.75203
same_w4_elisa	1.40824		same_w4_lumit	2.55672
same_w2_elisa	1.41497		same_w2_lumit	2.41342
same_w3_elisa	0.568202		same_w3_lumit	1.24946
same_w4_elisa	0.851258		same_w4_lumit	2.43757
same_w2_elisa	1.83251		same_w2_lumit	3.26294
same_w3_elisa	0.924279		same_w3_lumit	1.61666
same_w2_elisa	1.77085		same_w2_lumit	2.99668
same_w3_elisa	0.832509		same_w3_lumit	1.72588
same_w4_elisa	0.681241		same_w4_lumit	1.98541
opp_w2_elisa	1.97313		opp_w2_lumit	2.91984
opp_w3_elisa	0.518514		opp_w3_lumit	1.70977
same_w2_elisa	1.20412		same_w2_lumit	2.90526
same_w3_elisa	-0.154902		same_w3_lumit	1.02068
same_w2_elisa	1.74819		same_w2_lumit	3.00008
same_w3_elisa	2.12123		same_w3_lumit	2.27265
same_w2_elisa	1.74036		same_w2_lumit	2.91456
same_w3_elisa	0.322219		same_w3_lumit	1.67234
same_w4_elisa	1.12057		same_w4_lumit	2.37721
opp_w2_elisa	1.89763		opp_w2_lumit	3.02961
opp_w3_elisa	0.623249		opp_w3_lumit	1.3581
same_w2_elisa	1.47712		same_w2_lumit	2.67451
same_w3_elisa	0.230449		same_w3_lumit	1.5326
same_w2_elisa	1.61278		same_w2_lumit	3.25225
same_w3_elisa	0.518514		same_w3_lumit	1.50355
same_w2_elisa	1.59106		same_w2_lumit	2.71837
same_w3_elisa	0.20412		same_w3_lumit	0.93044
same_w4_elisa	0.94939		same_w4_lumit	2.18294
same_w3_elisa	0.322219		same_w3_lumit	0.588654
same_w2_elisa	1.97772		same_w2_lumit	3.55189
same_w3_elisa	1.36549		same_w3_lumit	1.92903
same_w2_elisa	2.25527		same_w2_lumit	3.40849
same_w3_elisa	0.968483		same_w3_lumit	2.04113
opp_w2_elisa	1.30103		opp_w2_lumit	2.68205
opp_w3_elisa	0.518514		opp_w3_lumit	1.45251
opp_w2_elisa	2		opp_w2_lumit	2.97015
opp_w3_elisa	1.0086		opp_w3_lumit	2.46598
opp_w2_elisa	1.93952		opp_w2_lumit	3.21512
opp_w3_elisa	0.60206		opp_w3_lumit	1.73862
same_w2_elisa	1.6721		same_w2_lumit	3.30704
same_w3_elisa	0.544068		same_w3_lumit	1.42732
same_w4_elisa	1.233		same_w4_lumit	2.32634
same_w2_elisa	1.66276		same_w2_lumit	2.74047
same_w3_elisa	0		same_w3_lumit	1.00177
same_w2_elisa	1.20412		same_w2_lumit	2.37508
same_w3_elisa	1.97589		same_w3_lumit	2.27116
opp_w2_elisa	1.62325		opp_w2_lumit	2.84779
opp_w3_elisa	0.812913		opp_w3_lumit	1.18909
same_w2_elisa	2.07555		same_w2_lumit	2.85216
same_w3_elisa	0.78533		same_w3_lumit	1.57187
same_w2_elisa	2.05308		same_w2_lumit	3.26827
same_w3_elisa	0.991226		same_w3_lumit	2.04297
same_w4_elisa	1.28103		same_w4_lumit	2.33434
opp_w2_elisa	1.38021		opp_w2_lumit	2.74576
opp_w3_elisa	0.278754		opp_w3_lumit	1.63309
opp_w4_elisa	0.863323		opp_w4_lumit	2.49358
same_w2_elisa	1.5563		same_w2_lumit	2.79931
same_w3_elisa	1.86747		same_w3_lumit	2.03673
same_w4_elisa	1.7007		same_w4_lumit	2.12572
opp_w2_elisa	1.38021		opp_w2_lumit	3.06038
opp_w3_elisa	0.431364		opp_w3_lumit	1.47353
opp_w2_elisa	2.35984		opp_w2_lumit	3.57311
opp_w3_elisa	0.778151		opp_w3_lumit	1.45827
opp_w4_elisa	1.36361		opp_w4_lumit	2.61509
opp_w3_elisa	-0.221849		opp_w3_lumit	0.396199
opp_w2_elisa	1.74819		opp_w2_lumit	3.56219
opp_w3_elisa	0.643453		opp_w3_lumit	1.6339
opp_w4_elisa	1.32015		opp_w4_lumit	2.52916
same_w2_elisa	1.77815		same_w2_lumit	2.86959
same_w3_elisa	0.851258		same_w3_lumit	0.678969
same_w4_elisa	1.81023		same_w4_lumit	2.23366
opp_w2_elisa	1.39794		opp_w2_lumit	2.86625
opp_w3_elisa	0.845098		opp_w3_lumit	1.77451
same_w2_elisa	1.41497		same_w2_lumit	2.68506
same_w3_elisa	1.74974		same_w3_lumit	1.5816
same_w2_elisa	1.69897		same_w2_lumit	2.86064
same_w3_elisa	2.13988		same_w3_lumit	2.23812
opp_w3_elisa	0.322219		opp_w3_lumit	1.15812
opp_w2_elisa	2.20683		opp_w2_lumit	3.00206
opp_w3_elisa	0.278754		opp_w3_lumit	1.09128
opp_w4_elisa	1.4609		opp_w4_lumit	2.57872
same_w2_elisa	1.61278		same_w2_lumit	2.6756
same_w3_elisa	0.748188		same_w3_lumit	1.88565
same_w2_elisa	1.63347		same_w2_lumit	3.26516
same_w3_elisa	0.342423		same_w3_lumit	1.34547
same_w4_elisa	1.0086		same_w4_lumit	2.45957
opp_w2_elisa	1.25527		opp_w2_lumit	2.73965
opp_w3_elisa	0.80618		opp_w3_lumit	1.62656
opp_w4_elisa	1.34635		opp_w4_lumit	2.49147
same_w3_elisa	0.50515		same_w3_lumit	1.71303
same_w2_elisa	1.32222		same_w2_lumit	2.40621
same_w3_elisa	2.33325		same_w3_lumit	2.13502
same_w2_elisa	1.70757		same_w2_lumit	3.00909
same_w3_elisa	0.380211		same_w3_lumit	1.28924
same_w2_elisa	1.81291		same_w2_lumit	3.37389
same_w3_elisa	0.579784		same_w3_lumit	1.53788
same_w4_elisa	0.740363		same_w4_lumit	1.85359
same_w2_elisa	1.90849		same_w2_lumit	3.08619
same_w3_elisa	0.612784		same_w3_lumit	1.31944
same_w4_elisa	1.3483		same_w4_lumit	2.38908
same_w2_elisa	1.89763		same_w2_lumit	3.90579
same_w3_elisa	0.342423		same_w3_lumit	1.61327
same_w2_elisa	1.50515		same_w2_lumit	2.71866
same_w3_elisa	0.255273		same_w3_lumit	1.32415
same_w3_elisa	0.462398		same_w3_lumit	1.48105
same_w2_elisa	2.03342		same_w2_lumit	3.66039
same_w3_elisa	0.897627		same_w3_lumit	2.10348
opp_w2_elisa	1.50515		opp_w2_lumit	3.22855
opp_w3_elisa	0.50515		opp_w3_lumit	1.38899
opp_w4_elisa	0.875061		opp_w4_lumit	2.29926
opp_w2_elisa	1.38021		opp_w2_lumit	2.34575
opp_w3_elisa	0.792392		opp_w3_lumit	1.88034

## Sheet: FIG_S7
arm_assign	w2_lumit	w2_elisa	w3_lumit	w3_elisa	w4_lumit	w4_elisa
opp	2.52701	1.27875	1.2935	0.230449	2.2293	0.78533
same	2.74939	1.43136	0.714164	0.0791812	1.54158	0.69897
opp	3.21781	1.89763	1.18821	0.0791812	2.44346	0.977724
same	2.93951	1.47712	1.46651	0.643453	2.09833	0.431364
opp	2.34363	1	0.420543	-0.154902	1.69133	0.544068
opp	2.78689	1.53148	1.75731	0.477121	2.22837	0.812913
opp	3.20949	1.44716	1.2724	0.255273	1.89582	2.05346
same	3.44587	1.9345	1.61928	0.851258	2.23384	1.56229
same	2.7521	1.5682	0.83977	0.20412	2.17704	1.06446
opp	2.10728	0.845098	0.474786	-0.221849	1.87051	0.278754
same	3.86038	2.40993	NA	NA	2.12521	2.23452
opp	2.65496	1.76343	1.07172	0.30103	2.14925	1.60206
same	3.08573	1.91908	1.4625	0.176091	2.3591	1.08991
same	2.80117	1.79934	NA	NA	2.33835	1.02119
opp	2.84817	1.34242	2.12007	0.838849	2.43268	1.49693
same	2.35268	1.38021	1.22584	0.491362	2.46236	1.26717
opp	2.95039	1.32222	1.83414	0.643453	2.10845	0.672098
opp	3.21691	2.26245	NA	NA	2.12805	1.51851
opp	3.33323	1.716	NA	NA	2.53083	1.35025
opp	2.88647	0.954243	0.948993	0	2.35119	1.38382
same	3.09872	1.65321	1.2303	0.146128	1.98978	1.65706
same	1.99968	0.90309	0.736601	0.0413927	2.18551	0.929419
opp	2.78612	1.89763	1.69676	0.778151	2.22221	0.826075
opp	2.80475	1.27875	0.656561	-0.221849	2.39702	0.869232
opp	3.32331	1.69897	1.67184	0.633468	1.92088	1.58659
opp	2.74279	1	1.01748	-0.09691	2.60798	1.38202
opp	3.0591	1.6721	1.39524	0.20412	2.21043	1.69197
opp	2.58811	0.778151	1.09937	0	2.24226	0.732394
opp	2.03714	0.90309	0.137231	-0.154902	2.21603	0.518514
opp	2.60772	1.64345	0.93432	0.0413927	2.0393	0.612784
opp	2.35585	1.38021	0.583754	-0.30103	1.95492	0.623249
same	2.53335	1.34242	0.921084	-0.154902	2.45079	0.826075
same	3.16523	1.66276	1.01477	-0.154902	1.92983	0.832509
opp	3.04176	1.98677	1.37964	0.0413927	2.37539	1.40312
opp	3.47507	1.79934	1.44253	0.518514	2.17529	0.982271
same	3.27435	1.60206	1.41777	0.20412	2.2093	0.94939
same	2.36233	1.36173	NA	NA	2.12538	1.6149
same	2.47034	1.4624	1.48128	0.612784	2.26576	1.21748
opp	2.93956	1.81954	1.56879	0.255273	2.68347	1.11394
same	3.77792	2.22531	1.38388	0.913814	2.35908	1.21748
opp	3.12938	1.36173	1.35813	0.230449	2.14232	0.919078
same	2.53113	1.83885	1.05225	-0.09691	1.58995	1.13033
opp	2.93813	1.60206	0.816797	0.0413927	2.12218	1.75128
same	2.92453	1.94448	1.42014	0.462398	2.13848	1.20952
opp	3.28096	1.80618	NA	NA	1.9565	1.20683
opp	2.82097	1.57978	1.25644	0.176091	1.94827	0.977724
opp	3.60048	1.79934	2.0132	1.1271	2.55133	1.39445
same	2.28083	0.954243	0.666052	-0.154902	1.52218	0.623249
same	2.4414	1.30103	1.4152	0.255273	1.83923	1.01284
opp	2.90915	1.6721	1.6195	0.70757	2.39428	1.1038
opp	2.26472	1.38021	1.34027	0.863323	1.92241	1.40312
opp	2.47469	2.00432	0.801545	0.0791812	2.15394	1.50651
opp	2.73913	1.72428	1.21064	0.278754	2.1634	1.81757
same	2.41612	1.17609	0.928463	-0.154902	2.22909	1.17898
same	3.46199	2.20683	1.50676	0.690196	2.20186	1.0086
opp	3.16853	1.14613	1.36662	0.531479	2.34953	1.20952
same	3.28352	2.03342	1.5587	0.447158	2.40357	1.00432
same	2.78765	1.73239	0.856093	-0.0457575	2.18279	0.986772
opp	1.59908	0	0.530969	-0.221849	1.28981	0.230449
opp	3.40988	1.53148	1.72327	0.78533	2.1176	1.49831
opp	3.37656	1.51851	1.36002	0.778151	2.05223	1.19312
opp	2.9522	1.6902	NA	NA	2.00043	1.00432
same	2.50977	1.07918	1.00365	0.20412	1.53186	0.716003
same	3.07017	1.94448	1.7838	0.30103	1.98735	0.763428
opp	2.54146	1.66276	1.10165	0.322219	2.38039	1.4624
opp	3.01626	1.61278	0.870148	0.380211	1.95265	1.07555
same	2.90643	1.8451	1.12577	0.30103	1.79581	2.06371
same	NA	NA	0.85256	0.20412	1.84287	0.80618
same	2.95877	1.85126	1.41103	0.255273	2.17342	1.0569
opp	3.50661	1.49136	1.36443	0.531479	2.35702	1.43136
same	3.35802	1.83885	1.66402	0.60206	2.04265	1.31806
same	2.91279	1.99123	1.29173	0.20412	2.1903	1.27184
opp	2.5393	1.44716	1.35611	0.322219	2.20382	1.10037
same	2.95105	1.64345	0.608419	-0.221849	1.71096	0.544068
same	3.40902	1.74036	1.64448	0.477121	2.22433	1.06819
same	2.21951	1.17609	0.782927	-0.30103	2.50621	1.08636
same	3.20093	1.50515	1.40648	0.643453	2.38383	0.826075
opp	2.64373	1.34242	1.19884	0.230449	2.4537	1.5302
same	3.43757	2.07555	1.78106	0.770852	2.19159	0.799341
opp	3.29027	1.73239	NA	NA	1.93495	1.47422
opp	2.8909	1.5563	NA	NA	2.14557	1.52892
same	2.45742	1.14613	1.00926	-0.30103	1.9922	0.995635
opp	3.44122	2.07555	1.45667	0.633468	2.29763	1.26245
same	2.7384	1.83251	1.56933	0.681241	2.09407	1.73878
same	2.88614	1.57978	1.36423	0.255273	2.01225	0.792392
same	2.21747	1.07918	0.918835	-0.09691	1.5256	1.0086
same	2.91136	1.70757	1.65249	0.361728	2.10486	1.03342
opp	2.75474	1.64345	1.28364	0.176091	2.13196	1.45332
opp	2.5022	1.11394	0.705228	-0.154902	2.00806	0.662758
same	2.1402	1.59106	1.21807	0.740363	1.79965	0.908485
same	3.31835	2.04139	2.05971	1.21219	2.06756	2.18156
opp	3.22001	2.13988	1.44481	0.176091	2.32837	1.63949
same	3.14932	2.15836	1.17741	0.255273	2.19449	1.72916
opp	2.69307	1.54407	1.26626	0.0413927	2.25474	0.732394
same	2.86646	2.02531	1.40395	0.653213	1.87935	0.792392
opp	2.28039	1.9345	1.43951	0.568202	2.12243	1.47712
same	2.75565	1.4624	1.01206	-0.154902	2.23565	0.94939
same	2.72476	1.59106	0.962259	0.0791812	2.13886	1.25768
opp	3.35711	1.6721	1.71304	0.732394	2.18821	0.929419
opp	3.00674	1.78533	1.53802	0.146128	2.32128	1.26007
same	2.48813	1.36173	0.88428	0.113943	2.17934	0.812913
same	3.18812	1.63347	1.26054	0.278754	1.71488	0.863323
same	2.51824	1.61278	1.1083	0.724276	1.75741	0.857332
opp	2.97597	1.78533	NA	NA	2.20874	1.33846
opp	2.67889	1.44716	1.30491	0.361728	2.04887	1.71265
opp	3.40669	1.83251	1.47378	0.322219	2.3669	0.959041
same	3.1445	1.27875	1.12312	-0.0457575	2.03125	0.579784
opp	3.06403	2	1.72673	0.30103	2.48457	1.30103
opp	2.98079	1.75587	1.02985	0.113943	2.47891	1.5832
opp	2.75899	1.39794	1.51649	0.531479	2.52283	1.80821
same	2.23295	1.30103	0.831694	0.146128	2.36731	1.18469
same	2.99408	1.30103	1.98299	1.04532	2.49575	1.55388
opp	2.92224	1.91908	1.15289	0.113943	2.3569	0.973128
opp	2.33059	1.32222	1.23859	0.255273	2.41937	1.0569
opp	2.60975	1.23045	1.24498	0.0413927	2.53725	1.17026
same	2.49143	1.30103	0.889515	-0.154902	2.37118	0.838849
same	2.7011	1	0.5129	-0.154902	2.46429	1.06446
same	3.06621	1.50515	NA	NA	2.05636	1.0086
opp	3.42768	2.0607	1.85623	0.845098	2.45161	0.977724
same	2.92554	1.27875	1.31059	0.230449	2.28998	1.94694
same	3.77578	1.83251	1.39804	0.30103	2.46792	1.19312
same	2.27622	0.90309	0.917994	0.113943	2.17178	0.838849
same	1.83128	1.23045	0.552454	-0.221849	1.50935	0.78533
same	2.80573	1.34242	0.943213	0.322219	2.24733	0.763428
opp	2.57131	1	1.87147	1.45179	1.8117	0.50515
opp	3.19599	2.42975	1.35604	0.50515	2.36463	1.16732
same	2.68544	1.17609	0.963989	0.113943	2.47065	1.23045
opp	3.27773	2.01703	NA	NA	2.48688	1.45637
same	3.0421	1.25527	0.989496	0.0413927	2.45685	1.38739
same	2.87692	1.68124	1.53383	0.544068	2.17393	0.986772
opp	3.13636	1.98227	1.82427	0.255273	2.26372	1.35793
opp	2.51686	0.845098	0.921542	0	2.45316	1.04139
same	2.77583	1.38021	1.43645	0.544068	2.40634	1.73159
same	2.96927	1.91381	1.85445	0.792392	2.5594	2.04922
opp	2.98191	1.85126	1.71369	0.342423	2.32707	1.74974
opp	3.4774	2.27646	1.08885	0.361728	2.31771	2.07555
same	3.3221	2.18469	1.89435	1.32015	2.48415	1.26482
opp	3.15086	1.89763	1.93743	0.69897	2.62811	1.33646
opp	2.37262	1.32222	1.56273	0.623249	2.57558	1.20412
same	2.54962	1.41497	0.642959	0.176091	1.54683	0.851258
opp	2.85314	1.61278	1.22302	0.322219	2.58531	1.74194
opp	2.38073	1.50515	1.09561	0	2.36457	1.05308
opp	2.67773	1.32222	1.37218	0.322219	2.32387	0.924279
opp	3.07364	2.02119	1.84748	0.770852	2.52845	1.39445
same	1.26653	0.30103	NA	NA	0.594852	-1.22185
same	3.25553	1.47712	1.57321	0.447158	2.13996	1.86213
opp	3.4314	2.08636	1.94542	1.05308	2.38692	2.10857
same	2.91011	2.20683	1.58556	1.0086	2.48564	1.7356
opp	2.72686	1.97772	1.07945	-0.0457575	2.2308	0.908485
opp	2.86477	1.34242	0.67455	0.0413927	2.37472	1.07918
opp	2.94916	2.07188	1.52424	0.20412	2.51593	1.12385
same	2.25686	1	NA	NA	2.52093	1.06819
opp	2.74858	1.8451	1.41294	0.380211	2.36331	1.12385
same	3.06766	2.01703	1.37016	0.491362	2.65785	1.24797
opp	2.54705	2.02531	1.56962	0.568202	2.68317	1.39445
opp	3.12145	1.86332	1.46788	0.681241	2.48793	1.33846
opp	2.5025	1.23045	0.94875	0.0791812	2.37247	0.892095
same	2.16043	1.49136	1.32623	0.30103	2.42045	0.991226
same	3.22676	1.38021	NA	NA	2.35791	1.09691
same	2.30273	1.61278	0.736388	-0.221849	2.20405	1.46982
opp	3.56819	1.92942	1.56201	0.462398	2.44603	1.31597
opp	3.32348	1.98227	1.8417	0.672098	2.47765	1.60959
opp	2.5481	1.23045	0.839402	-0.154902	2.06578	0.778151
same	3.20382	1.95904	1.78709	0.623249	2.69474	1.52375
same	2.49814	1.17609	NA	NA	2.48652	1.24797
same	3.06156	2.04922	1.64751	0.447158	2.43391	1.16435
opp	3.16977	1.93952	1.16146	0.255273	2.54145	1.35411
same	2.6461	1.60206	1.16965	0.113943	2.23906	1.2014
same	2.94283	1.83885	1.41231	0.431364	2.20835	1.1038
same	2.06771	1.25527	1.19923	0.20412	2.19038	0.681241
opp	3.02971	1.75587	1.09021	0.278754	2.33996	1.52504
same	2.3049	1.20412	0.816539	0.0413927	2.03602	1.23805
same	2.81474	1.86332	1.57503	0.50515	1.86709	1.31806
same	2.69808	1.53148	1.14067	0.255273	2.23128	1.26717
same	3.09697	1.89763	1.61436	0.50515	1.73258	0.732394
opp	3.37912	1.77815	1.3206	0.39794	2.4384	1.65031
opp	2.15009	0.69897	NA	NA	2.47686	1.18184
same	2.39785	1.61278	1.02849	0.591065	NA	NA
same	2.36131	1.8451	1.69718	0.39794	NA	NA
opp	2.37056	1.77085	1.12073	0.230449	2.17324	0.812913
opp	2.77304	2.13672	1.6263	0.863323	2.42248	1.65992
opp	2.8429	2.02119	1.86971	0.39794	2.04575	0.414973
opp	2.81823	1.59106	1.46857	0.491362	NA	NA
same	1.95149	1.04139	0.627562	-0.221849	1.7629	0.724276
opp	2.98791	2.13033	1.99782	1.12057	2.53755	1.84634
same	2.74988	1.99564	1.27651	0.146128	NA	NA
same	2.6359	1.72428	0.727218	0.623249	NA	NA
same	2.98169	1.75587	1.28893	-0.0457575	2.4516	1.18469
opp	2.32585	1.57978	0.509077	-0.30103	2.4143	1.15836
same	3.17959	2.07188	2.17539	0.90309	NA	NA
same	2.67313	1.73239	1.25925	0.322219	2.30739	0.851258
same	3.12433	2.33445	1.64836	0.681241	NA	NA
opp	2.70236	1.90309	1.08523	0.740363	2.57891	0.944483
same	2.65947	1.44716	0.895866	0.380211	NA	NA
same	3.61385	1.96379	1.72539	0.662758	2.32016	0.977724
opp	1.91473	1.07918	1.39048	0.740363	2.37253	0.973128
same	2.22272	1.32222	0.926449	-0.09691	NA	NA
opp	2.80647	1.51851	1.59045	0.50515	2.55777	1.49969
opp	2.73732	2.07188	1.39064	0.39794	NA	NA
opp	2.69501	1.59106	1.67008	0.361728	2.23106	1.26482
same	3.30546	1.54407	1.36641	0.322219	NA	NA
opp	3.01363	2.09342	1.83127	1.48996	NA	NA
same	3.4792	1.716	1.70963	0.672098	NA	NA
same	2.48044	0.778151	1.40963	-0.09691	NA	NA
opp	2.51594	1.23045	0.986688	-0.30103	2.38402	1.24797
opp	2.2625	1.39794	0.793207	-0.0457575	NA	NA
opp	3.36202	1.5682	0.834397	-0.221849	NA	NA
same	2.6701	1.75587	0.846878	-0.09691	NA	NA
same	2.45525	1.14613	0.750025	0.0791812	NA	NA
opp	3.05014	1.91908	1.63329	0.672098	NA	NA
same	3.1713	1.98677	1.43382	0.380211	NA	NA
opp	2.76132	1.51851	1.50067	0.322219	NA	NA
same	3.512	2.23805	2.03641	0.80618	NA	NA
opp	2.29979	1.11394	NA	NA	2.37607	1.52763
opp	3.58661	2.16137	1.39122	0.431364	2.48464	1.59106
opp	3.27594	1.65321	1.57014	0.380211	NA	NA
opp	2.93569	1.44716	1.40849	0.20412	NA	NA
opp	3.16644	1.94448	1.59797	0.69897	NA	NA
opp	3.08329	1.87506	1.53673	0.0791812	2.20532	2.09691
same	2.84708	1.36173	1.26526	0	NA	NA
opp	2.94417	1.99564	1.60027	0.322219	NA	NA
same	3.50074	2.01284	1.22858	0.361728	NA	NA
opp	3.34844	1.99123	1.54381	0.361728	2.44734	1.79099
same	3.65879	1.98227	1.68293	0.740363	NA	NA
opp	3.02736	1.34242	2.34959	1.8488	2.52374	1.71012
same	2.79075	1.90849	0.630487	-0.221849	2.15801	0.568202
opp	2.81168	1.43136	1.81085	0.986772	NA	NA
same	3.29373	1.4624	1.77342	0.50515	NA	NA
same	2.86734	1.61278	1.34874	0.176091	NA	NA
opp	3.08548	1.74036	1.07857	-0.154902	NA	NA
opp	2.56702	1.50515	0.950946	0.230449	2.1999	0.986772
same	2.53319	1.8451	0.889644	-0.154902	NA	NA
same	2.872	1.65321	1.34506	0.633468	NA	NA
same	3.00955	1.61278	2.09048	0.819544	NA	NA
opp	2.66546	1.49136	1.35906	0.113943	NA	NA
same	2.85357	2.08636	1.68014	0.380211	NA	NA
same	2.62595	1.5563	1.34978	0.30103	NA	NA
same	3.06613	1.53148	0.926685	-0.154902	1.7934	0.568202
opp	2.4117	1.04139	1.29468	0.278754	NA	NA
same	2.93172	1.5682	1.25585	0.176091	NA	NA
opp	3.20948	1.72428	1.65972	0.740363	NA	NA
opp	2.28692	1.25527	0.945904	-0.0457575	NA	NA
same	1.88979	0.845098	0.570949	-0.221849	2.35482	1.75967
opp	2.56058	1.30103	1.20628	0	NA	NA
opp	1.28818	0	1.58107	0.60206	NA	NA
opp	3.43869	1.5563	1.54286	0.462398	NA	NA
same	2.41896	1.17609	2.16743	-0.30103	NA	NA
same	3.0011	1.65321	1.61129	0.39794	NA	NA
same	2.89553	2.01703	1.54944	0.477121	NA	NA
same	3.20549	2.22011	1.4636	0.653213	2.29703	1.96379
same	2.67656	1.20412	1.68747	0.491362	NA	NA
opp	2.75635	2.57978	1.94249	1.53403	NA	NA
opp	3.43625	2.12385	1.64224	0.491362	NA	NA
same	2.85627	1.14613	0.785304	-0.221849	NA	NA
same	2.77686	2	1.45074	0.361728	NA	NA
same	2.88163	1.25527	1.03332	0.0413927	NA	NA
same	2.76633	1.32222	0.89695	0.431364	NA	NA
opp	3.32166	1.89763	1.53082	0.447158	NA	NA
opp	2.78913	1.6721	1.47314	0.556303	2.18203	0.591065
opp	3.08839	1.78533	2.15578	0.857332	2.56455	1.53529
same	3.24435	2.08991	1.12528	0.278754	1.91638	0.959041
same	3.29558	1.75587	1.59233	0.278754	NA	NA
opp	3.0552	2.00432	1.47703	0.579784	NA	NA
opp	2.51989	1.11394	1.15209	0	1.96672	0.778151
opp	2.3499	0.845098	0.932762	-0.154902	NA	NA
same	2.77706	1.82607	0.723728	-0.154902	2.39331	1.57287
opp	2.36437	1.53148	1.60367	0.431364	NA	NA
same	2.87659	1.82607	0.912943	0.230449	NA	NA
opp	2.95454	1.9345	1.85948	1.11727	NA	NA
same	2.72965	1.8451	0.880605	0.278754	2.2689	1.49969
opp	3.03249	1.34242	1.13665	0	NA	NA
same	NA	NA	0.632226	-0.30103	2.2785	1.11727
same	2.67065	1.20412	1.05301	0	1.87275	0.755875
opp	3.40348	1.95904	1.73986	0.892095	NA	NA
opp	2.71912	1	0.870581	0.963788	NA	NA
same	1.9247	0.90309	1.1378	-0.09691	NA	NA
opp	NA	NA	1.44381	0.414973	2.46749	1.35984
same	2.49244	0.954243	0.841253	-0.221849	NA	NA
same	2.20161	0.477121	0.806972	0.278754	NA	NA
opp	2.53772	1.5563	1.06374	0.361728	2.15644	0.94939
same	2.78052	1.32222	0.902385	0.146128	NA	NA
opp	3.16786	1.81954	1.60323	0.255273	NA	NA
opp	3.27782	2.05308	1.78157	0.612784	NA	NA
same	2.50432	1.44716	NA	NA	2.32496	1.40312
same	2.43871	1.41497	2.18307	1.07188	2.43574	1.49969
same	3.22998	1.64345	1.11522	0.414973	1.77321	1.72835
same	2.70068	1.5563	1.42355	0.278754	1.95414	0.763428
opp	2.67457	1.27875	1.30485	0.113943	NA	NA
opp	2.74435	1.32222	0.877653	-0.09691	2.12696	1.54654
same	3.61501	2.04532	1.66699	0.342423	NA	NA
opp	3.21854	2.1271	2.39828	1.76864	NA	NA
same	3.18167	2.19866	1.1902	0.342423	2.40068	1.22011
same	3.29286	1.69897	1.68142	0.838849	NA	NA
opp	2.48438	1.6902	2.01566	0.740363	2.37624	1.52375
same	2.48333	1.47712	1.06963	0.0413927	1.96435	0.60206
same	1.95142	1.17609	0.580307	-0.09691	NA	NA
same	2.33478	0.90309	1.63786	0.431364	NA	NA
opp	2.82044	1.716	NA	NA	2.34042	1.02531
same	2.79119	1.60206	0.673306	-0.154902	NA	NA
same	2.29667	1.14613	0.550426	-0.221849	2.08338	1.26007
same	2.56403	1.53148	0.815765	0.0791812	2.14646	1.91328
same	2.48384	1.69897	1.10537	0.361728	2.07364	1.04532
same	2.69042	1.07918	0.905426	0.361728	NA	NA
same	2.57529	1.77085	NA	NA	2.21474	1.94939
same	3.4462	1.59106	1.32989	0.361728	NA	NA
same	2.65337	1.4624	1.12431	0.113943	2.09948	0.716003
same	3.30453	1.95424	1.95001	1.01284	NA	NA
same	2.91689	2.03342	1.46789	0.255273	NA	NA
same	2.09376	1.36173	1.32872	0.39794	NA	NA
opp	3.43121	1.89763	1.90699	0.939519	NA	NA
same	3.02402	1.5682	1.18992	0.146128	NA	NA
opp	2.80793	1.47712	1.96002	0.50515	NA	NA
same	1.93374	0.69897	0.152868	-0.154902	NA	NA
opp	2.98581	1.60206	1.15011	-0.0457575	NA	NA
same	2.49336	0.69897	1.45668	0.361728	2.2916	0.982271
same	2.43797	1.68124	1.39956	0.255273	NA	NA
opp	2.80613	1.74819	1.20033	0.322219	NA	NA
opp	2.52818	1.20412	1.38283	0.342423	NA	NA
same	3.0661	1.32222	0.841464	0.255273	1.86885	2.16137
same	2.25578	1.44716	0.587612	-0.30103	1.45083	0.70757
same	3.17887	1.6902	1.30094	0.230449	NA	NA
same	3.10613	1.50515	1.23195	0.176091	NA	NA
same	2.5063	1.32222	0.711419	0.146128	2.02746	1.21484
opp	3.09523	1.70757	2.22451	1.22531	NA	NA
same	1.98273	1.14613	0.987571	0	1.98708	1.08991
opp	2.69622	1.27875	1.05865	0.0413927	NA	NA
opp	2.51249	1.36173	0.770252	-0.154902	NA	NA
same	3.09692	1.41497	1.08972	0.431364	NA	NA
opp	3.25579	1.87506	1.35712	0.20412	NA	NA
opp	2.75861	2.00432	1.35579	0.380211	NA	NA
same	2.6105	1.43136	0.7598	-0.154902	NA	NA
opp	2.97448	1.8451	1.02147	-0.0457575	NA	NA
same	3.02971	1.79934	1.53105	0.50515	NA	NA
same	2.55034	1.44716	0.906104	0.230449	NA	NA
opp	2.12807	1.11394	NA	NA	2.20584	0.986772
same	2.97715	1.89763	1.17318	0.278754	NA	NA
opp	2.70955	1.14613	1.20335	0.662758	NA	NA
same	3.26425	1.65321	1.2814	0.278754	2.49295	1.40654
opp	3.28446	2.40312	1.59829	0.477121	NA	NA
same	3.08664	1.86923	1.53163	0.579784	2.44221	1.13672
opp	3.11898	1.716	1.57469	0.322219	NA	NA
same	2.79256	1.68124	1.0471	0.255273	1.42285	0.531479
opp	3.13367	1.99123	1.60848	0.612784	NA	NA
opp	3.28396	1.5563	1.09453	0	NA	NA
same	2.63034	1.23045	NA	NA	1.74691	0.740363
same	3.39903	1.77815	0.825941	0.255273	NA	NA
opp	3.08588	1.34242	NA	NA	2.59371	1.07918
same	2.81081	1.68124	NA	NA	2.0475	0.863323
same	3.03247	1.86332	1.45737	0.612784	2.23575	1.0086
same	3.19047	1.716	1.49039	0.230449	NA	NA
same	3.12632	1.96379	1.60002	0.544068	2.32749	1.10721
same	2.19056	1.32222	0.876022	-0.09691	2.25143	1.10037
opp	2.97912	1.91908	1.0999	0.851258	NA	NA
same	2.19888	1.07918	NA	NA	2.51599	1.20683
opp	2.65269	1.39794	1.27667	0.278754	NA	NA
opp	2.98233	1.38021	0.991683	-0.0457575	2.42556	1.3032
opp	2.6704	1.73239	1.11534	0.255273	2.39962	1.24797
same	3.39196	1.80618	1.60445	0.662758	NA	NA
same	3.01485	2.01703	0.985887	0.361728	2.52206	1.74896
same	2.41129	1.68124	1.01844	0.278754	NA	NA
same	2.64008	1.47712	NA	NA	2.11198	0.724276
same	2.59356	1.68124	0.956337	0.414973	1.65452	0.623249
same	2.77628	1.39794	1.14438	0.230449	NA	NA
opp	3.11901	1.4624	2.04402	0.716003	NA	NA
same	2.64904	1.44716	1.05529	0	NA	NA
opp	3.6793	1.83885	2.03967	0.69897	2.48539	1.27646
same	2.94399	1.49136	1.08417	0.322219	2.3202	1.42975
same	2.35599	0.845098	0.82663	-0.221849	NA	NA
same	2.82894	1.5563	1.48314	0.716003	NA	NA
opp	2.89878	1.66276	1.44852	0.653213	NA	NA
opp	1.9439	0.477121	0.965036	-0.0457575	NA	NA
same	3.17906	1.50515	1.38478	0.20412	NA	NA
opp	3.18997	1.74036	0.665468	-0.154902	2.37525	1.01284
opp	3.07967	1.64345	1.47564	0.380211	NA	NA
opp	2.2582	1.23045	1.34303	0.278754	NA	NA
same	2.63347	1	0.901821	0.255273	NA	NA
same	2.91833	1	1.08032	-0.0457575	1.94386	1.04922
same	3.48933	1.76343	1.33171	0.176091	2.31699	1.57634
opp	2.79256	1.77815	1.42188	0.770852	2.72356	1.38202
same	2.67926	1.54407	0.951975	0.176091	2.27379	1.55267
same	3.35639	2.01284	1.30844	0.20412	2.34803	0.954243
same	3.78331	1.89209	1.77577	0.681241	NA	NA
opp	2.75638	1	0.641516	-0.221849	NA	NA
opp	3.03136	1.47712	1.36365	0.230449	2.46404	1.18184
same	2.88873	1.27875	1.008	0	NA	NA
opp	2.71808	2.00432	0.916262	-0.0457575	NA	NA
opp	2.62842	1.81291	1.07019	0.50515	NA	NA
same	3.14147	1.99123	1.58546	0.176091	NA	NA
same	3.03405	1.79934	1.95056	0.934498	2.05414	1.00432
opp	2.42879	1.75587	1.00943	0	NA	NA
same	3.51687	2.38561	NA	NA	2.74858	1.62941
opp	3.07794	1.80618	1.62162	0.39794	NA	NA
opp	2.75085	1.70757	1.42771	0.113943	2.43739	1.24304
same	2.59002	1.59106	NA	NA	1.37159	0.80618
opp	2.16795	1.68124	1.21109	0.146128	NA	NA
opp	2.94464	1.49136	1.22436	0.176091	2.33006	0.732394
opp	3.03131	2.04922	1.29667	0.176091	NA	NA
same	3.35406	1.51851	1.25875	0	NA	NA
same	3.46355	1.64345	1.35734	0.380211	2.68152	1.60423
opp	2.77114	1.54407	NA	NA	1.98715	0.518514
same	3.24835	2.04532	1.37682	0.20412	2.25866	1.22011
opp	2.97171	1.47712	1.23306	0.0413927	NA	NA
same	2.71862	1.14613	1.43022	0.633468	NA	NA
opp	2.69303	1.81291	1.47848	0.322219	NA	NA
same	2.77786	1.5682	1.22464	0.230449	NA	NA
same	2.70139	1.47712	1.22389	0.0791812	1.92283	1.93349
same	2.65749	1.89763	1.10452	0.146128	2.00905	0.799341
same	2.41535	1.44716	0.54057	-0.09691	2.09888	0.892095
same	2.3986	0.69897	0.967793	-0.154902	NA	NA
same	2.62947	0.90309	0.657152	-0.0457575	NA	NA
same	2.51407	1.91908	1.05353	0.0791812	NA	NA
opp	2.98159	1.61278	0.693979	-0.09691	2.51622	1.18469
same	3.09162	1.94939	1.49503	0.892095	1.72208	1.05308
opp	3.12886	2.27875	1.9794	0.612784	NA	NA
same	3.08208	2.03342	1.15948	0.0413927	2.32133	1.20412
same	3.52552	1.6902	1.46842	0.69897	NA	NA
opp	2.80469	1.77815	1.54046	0.30103	2.39119	1.18752
same	2.82461	1.17609	NA	NA	1.92953	1.10721
opp	2.93747	1.57978	1.43108	0.322219	NA	NA
same	2.57621	0.778151	1.08801	0.770852	NA	NA
opp	2.75107	1.07918	1.05069	-0.09691	2.22317	0.724276
opp	2.70716	1.77815	1.67824	0.968483	NA	NA
same	2.43046	1.14613	0.611971	0.380211	NA	NA
opp	3.54658	1.73239	0.739734	0.0413927	NA	NA
same	3.08108	1.78533	1.09614	0.322219	NA	NA
same	2.5665	2.20683	1.40192	0.612784	1.99094	0.690196
same	2.93474	1.51851	1.51825	0.176091	NA	NA
opp	3.00854	1.68124	1.28904	0.477121	NA	NA
same	2.46959	1.27875	0.378912	0.0413927	NA	NA
opp	2.80489	1.83251	1.67842	0.623249	NA	NA
opp	2.49513	1.04139	1.35344	0.662758	NA	NA
same	2.91276	1.62325	1.77913	0.60206	2.35772	1.51188
opp	2.92254	2.04922	1.41825	0.531479	1.94315	2.27646
same	3.11439	1.73239	1.39075	0.0791812	NA	NA
same	2.90004	1.38021	0.710373	-0.221849	2.18067	0.875061
opp	3.13678	2.21748	1.34143	0.361728	NA	NA
opp	2.49673	1.04139	1.1136	0.278754	2.01578	0.755875
same	2.57032	1.6902	1.24498	0.568202	1.81757	0.230449
opp	2.91211	1.57978	1.38487	0.531479	NA	NA
opp	3.38786	1.73239	1.63858	0.672098	2.28262	1.80209
same	3.00745	1.87506	0.990296	0.20412	NA	NA
same	2.75802	1.80618	1.70214	0.531479	NA	NA
opp	2.8207	1.93952	1.4091	0.0791812	2.30838	0.863323
same	3.21967	2.14613	1.51834	0.568202	2.35255	2.14644
opp	2.65318	1.39794	1.85902	0.672098	2.45336	1.52892
same	2.86076	0.90309	0.641906	-0.154902	NA	NA
same	3.13916	1.66276	1.17565	0.414973	2.09107	0.986772
same	3.03777	1.4624	1.15885	0.322219	NA	NA
same	3.27937	1.91381	NA	NA	2.0627	0.579784
same	2.39803	1.27875	0.759883	-0.0457575	1.97489	0.845098
opp	3.2921	2.01703	1.39505	0.792392	2.338	1.72509
opp	2.32609	0.477121	NA	NA	2.42503	1.26717
same	3.71135	1.87506	1.50738	1.33646	2.33294	2.05843
same	2.43788	1.27875	1.57314	0.278754	NA	NA
same	2.50396	1.30103	0.777736	-0.154902	NA	NA
same	2.81608	1.72428	1.47891	0.518514	2.51727	1.61909
same	2.24417	1	1.07468	-0.0457575	1.8883	0.778151
same	2.29746	0.60206	0.779953	0.146128	NA	NA
opp	3.08039	1.81954	1.50671	0.447158	2.46457	1.08636
opp	3.47264	1.88081	1.64708	0.60206	NA	NA
opp	2.56343	1.27875	0.668359	-0.154902	NA	NA
opp	3.12166	1.11394	1.01799	0.447158	NA	NA
same	3.32481	1.74036	1.14203	0.278754	NA	NA
opp	3.33431	2.0086	1.09229	-0.154902	NA	NA
same	2.40288	1.07918	0.684357	0	NA	NA
same	2.58575	1.54407	1.40115	0.748188	NA	NA
same	3.24099	1.91908	0.623239	-0.30103	1.92616	0.690196
same	2.95292	1.51851	1.51294	0.20412	1.94441	0.929419
opp	2.76283	1.92942	1.40849	0.447158	NA	NA
same	2.83746	1.43136	1.01709	0	2.51984	1.65321
same	2.71807	1.43136	0.989862	-0.221849	NA	NA
opp	3.53958	2.13988	1.88499	0.875061	NA	NA
opp	2.76822	1.75587	NA	NA	2.21683	1.02119
same	2.79513	1.39794	1.17399	0.0413927	1.9314	1.6981
same	3.59165	1.90309	1.67674	0.380211	1.72338	1.15534
same	2.45284	1.87506	1.1705	0.39794	NA	NA
same	2.68369	1.59106	1.2522	0.176091	NA	NA
opp	2.18701	1.17609	2.06026	1.03342	NA	NA
same	2.77709	2.06819	1.74863	0.414973	NA	NA
opp	3.22006	1.50515	1.59647	0.431364	1.82053	0.716003
opp	3.28744	1.65321	1.65535	0.672098	NA	NA
same	2.96468	2.11727	1.5297	0.612784	NA	NA
same	2.90703	1.14613	0.741206	-0.09691	NA	NA
same	3.03994	2.08279	1.99834	0.880814	NA	NA
opp	3.53469	2.18184	1.22647	0.477121	NA	NA
same	3.52402	1.30103	1.28537	0.146128	1.74854	2.08135
opp	2.51424	1.30103	1.17929	0.176091	NA	NA
opp	3.47026	1.89763	1.67814	0.755875	2.36137	1.86392
opp	2.44847	1.07918	1.26876	0.20412	2.20828	1.81954
opp	3.62671	1.6902	1.59797	0.863323	2.59459	1.18184
same	3.2097	1.76343	1.51845	0.414973	NA	NA
same	3.11005	1.60206	1.2331	0.278754	NA	NA
opp	2.08671	1.11394	0.647436	-0.154902	1.99567	1.03342
opp	2.72042	1.07918	-0.0141833	-0.69897	2.17839	0.826075
opp	3.10897	1.68124	1.69136	0.69897	NA	NA
same	2.49924	1.81954	1.37268	0.531479	NA	NA
same	3.37505	2.17319	1.35986	0.518514	NA	NA
same	2.82604	2.02119	1.30142	0.278754	NA	NA
same	2.21962	1.27875	0.631674	-0.221849	2.06473	0.792392
opp	3.08529	1.43136	0.406694	-0.221849	2.03247	0.60206
opp	2.45246	1.04139	1.63241	0.447158	NA	NA
same	2.9753	1.39794	1.37318	0.230449	NA	NA
opp	3.25427	1.92942	1.37097	0.30103	NA	NA
same	2.85421	1.72428	1.09553	0.0413927	2.42722	0.954243
opp	2.93533	1.4624	1.19459	-0.0457575	NA	NA
opp	2.5383	1.14613	1.13044	0	NA	NA
opp	3.20067	1.75587	1.12993	0.255273	NA	NA
same	3.58428	2.3075	1.07931	0.176091	NA	NA
opp	2.87212	1.97313	1.31891	0.342423	NA	NA
same	2.60942	1.25527	1.17074	0.176091	2.01502	0.90309
same	2.7206	1.79934	0.495052	-0.30103	NA	NA
same	2.21041	0.845098	0.902272	-0.154902	2.27014	0.863323
same	2.14088	1.04139	0.673693	-0.154902	2.16684	1.93551
opp	2.99323	1.23045	1.51967	0.0791812	1.9055	0.591065
same	3.01193	1.5682	1.23562	0.380211	NA	NA
opp	3.25945	1.85733	1.5508	0.556303	NA	NA
opp	2.27797	1.04139	NA	NA	2.43828	1.43297
same	2.21417	0.954243	0.776338	-0.154902	2.1249	0.653213
same	3.3162	1.716	0.988648	0.176091	2.30083	1.49276
opp	3.31379	1.72428	1.72557	0.462398	NA	NA
opp	3.18894	1.39794	1.24285	0.146128	NA	NA
same	2.17618	1.23045	0.746515	-0.154902	1.83462	0.556303
same	3.35965	1.64345	0.918047	0.113943	NA	NA
opp	3.27714	1.49136	1.55283	0.113943	2.46554	1.2878
opp	3.51099	1.60206	1.6483	0.342423	NA	NA
same	2.28651	1.43136	1.52637	0.518514	NA	NA
same	3.26182	1.68124	0.818468	0	NA	NA
opp	2.8158	1.63347	1.74648	0.518514	NA	NA
opp	3.10373	1.86332	0.989657	0.113943	NA	NA
opp	3.46207	1.92428	2.00656	1.19312	NA	NA
opp	3.3443	2.01284	1.42929	0.361728	2.19161	1.97909
opp	2.90849	1.54407	1.4693	0.716003	NA	NA
opp	2.18349	1.04139	NA	NA	2.03726	2.09587
same	1.76508	1.49136	1.36885	0.380211	2.51365	1.67852
same	2.05684	1.30103	0.979095	0.591065	NA	NA
same	2.87264	1.11394	1.14998	0.20412	1.83617	0.50515
opp	3.0796	1.83251	1.62912	0.278754	NA	NA
same	2.55434	0.954243	0.614622	0.0791812	NA	NA
same	2.78709	1.64345	1.28866	-0.0457575	2.0571	0.857332
opp	3.1441	1.89209	1.66118	0.724276	NA	NA
same	3.50255	2.24304	1.75402	0.556303	2.32387	2.03141
same	2.55776	1.41497	0.906098	0.20412	NA	NA
same	2.97323	1.88081	1.47566	0.544068	NA	NA
same	3.12952	1.36173	1.28454	0.612784	2.09953	1.20683
same	NA	0.845098	NA	NA	2.33746	1.75587
same	3.07601	2.01284	1.4961	0.380211	NA	NA
same	2.0963	1.27875	0.51276	-0.30103	2.13316	0.959041
opp	2.74439	1.11394	1.30205	0.681241	NA	NA
same	3.19127	1.92428	1.08759	0.176091	NA	NA
same	3.09353	1.51851	1.2797	0.30103	NA	NA
same	3.0756	2.01284	1.65731	0.322219	2.4031	1.17898
same	2.01084	0.30103	0.860438	-0.154902	NA	NA
opp	2.55847	0.778151	1.00056	0.113943	2.41694	1.11394
same	2.2622	1.30103	NA	NA	1.89389	0.832509
same	2.72149	1.41497	1.79811	1.23045	2.13858	0.851258
opp	2.37125	2.12057	1.18239	0.69897	2.27291	1.28103
opp	3.24539	1.54407	1.19296	0.568202	NA	NA
opp	3.21628	1.51851	1.42334	0.146128	2.27926	1.54033
same	2.5651	1.4624	0.845725	0.30103	NA	NA
opp	2.84036	1.81291	1.70404	0.770852	NA	NA
opp	3.48865	1.85126	2.16455	1.14922	NA	NA
same	2.7102	0.778151	1.08305	-0.154902	2.46544	1.04532
opp	4.04684	2.3483	2.14615	1.2878	2.20735	0.995635
opp	2.58761	1.43136	1.74172	0.792392	2.25775	0.977724
same	NA	NA	0.85034	0.39794	NA	NA
opp	2.83072	1.32222	0.901605	0.255273	NA	NA
same	2.55488	1.74819	0.974925	-0.154902	2.31412	1.22011
same	3.31465	1.90309	1.79323	0.672098	NA	NA
same	2.68426	1.50515	1.07516	0.39794	2.20203	1.91222
opp	2.73779	1.73239	0.984212	0.0413927	NA	NA
same	2.69721	1.61278	1.44633	0.568202	NA	NA
same	2.54182	1.38021	1.30906	0.0791812	NA	NA
same	2.92444	1.6902	1.35853	0.462398	2.20988	0.995635
opp	3.44293	2.0607	1.98369	0.819544	2.2877	1.52114
opp	3.45844	2.01703	1.25714	0	NA	NA
same	3.48535	1.95904	0.770588	0.113943	NA	NA
same	3.76741	2.39794	1.91262	1.15229	NA	NA
opp	3.00132	2.10037	1.2508	1.2014	2.29779	1.48855
opp	2.6758	1.69897	1.03886	0.146128	NA	NA
opp	2.56235	1	0.754626	-0.154902	2.32935	0.986772
opp	2.32152	0.954243	1.07492	0.491362	NA	NA
same	2.84588	1.30103	1.40662	0.414973	NA	NA
same	2.90304	1.8451	1.89305	0.770852	NA	NA
same	2.43749	1.44716	1.01994	-0.09691	2.14027	0.80618
opp	2.40718	1.30103	0.857418	-0.09691	2.4728	1.72428
opp	3.21898	2.05308	1.42304	0.342423	2.22336	1.51587
same	2.88045	1.41497	1.10184	0.113943	NA	NA
same	1.72846	1.25527	0.633239	-0.221849	NA	NA
same	3.05116	1.66276	1.01122	0.255273	2.50024	1.74194
opp	2.8844	1.5682	1.32015	0.230449	2.42678	1.01703
opp	3.04093	1.76343	1.14432	-0.0457575	NA	NA
opp	3.06987	1.30103	0.724976	-0.221849	NA	NA
same	2.92106	1.85126	1.08102	-0.09691	1.99646	0.740363
same	2.47407	1.41497	0.848707	-0.221849	NA	NA
opp	2.54484	1.39794	NA	NA	2.10511	1.06446
same	2.4688	1.41497	0.86893	-0.154902	NA	NA
opp	2.84426	1.51851	1.41457	0.322219	NA	NA
opp	3.10615	1.32222	1.3486	0.380211	NA	NA
same	2.6574	1.27875	1.03842	0.491362	NA	NA
opp	2.54899	1.17609	0.515243	-0.522879	NA	NA
opp	3.15004	1.50515	1.71183	0.531479	NA	NA
opp	2.8603	1.76343	1.15743	0.255273	2.4057	1.56467
opp	3.092	1.47712	1.47973	0.20412	2.24998	1.99388
opp	3.33727	1.5563	1.5523	0.342423	2.53961	1.46389
opp	3.05465	1.78533	1.79077	0.643453	NA	NA
same	2.97301	1.72428	1.52452	0.380211	NA	NA
opp	3.15886	1.6721	1.6944	0.591065	2.14477	0.851258
same	2.54384	1.59106	1.60915	1.03743	NA	NA
opp	2.65135	1.27875	1.00737	0.176091	NA	NA
same	2.58445	1.25527	0.707259	-0.221849	NA	NA
same	3.19373	NA	1.35329	0.342423	2.20901	1.12057
same	3.05798	1.54407	1.40515	0.30103	NA	NA
same	3.01519	1.68124	1.52287	0.556303	NA	NA
same	3.0455	2.00432	1.31796	0.763428	NA	NA
same	2.80369	1.79239	1.37912	0.20412	NA	NA
same	2.52351	1.74036	1.24927	0.462398	2.00962	0.78533
same	3.17031	1.36173	NA	NA	2.5917	1.83696
opp	2.77244	1.20412	1.218	0.20412	NA	NA
same	2.49708	1.04139	2.21153	1.71265	NA	NA
opp	2.86387	1.6721	0.962903	-0.0457575	NA	NA
same	3.07141	1.85126	NA	NA	2.50113	1.77887
opp	3.15239	1.32222	1.62223	1.23805	2.36797	1.43136
same	3.13068	1.77815	1.52653	0.690196	NA	NA
same	2.4822	1.4624	0.861143	-0.0457575	NA	NA
same	3.04454	1.32222	0.652007	-0.221849	2.18824	0.845098
same	2.60251	1.27875	1.51478	0.748188	NA	NA
opp	2.42456	1.64345	1.26379	0.748188	NA	NA
same	3.05839	2.02119	0.926072	0.0791812	NA	NA
opp	3.48369	1.6721	1.55736	0.30103	NA	NA
opp	2.40294	1.07918	1.54383	0.230449	NA	NA
same	2.9458	1.94448	1.16102	0.146128	NA	NA
same	3.1935	1.70757	1.49814	0.447158	2.19665	1.0569
opp	3.0692	2.0569	1.39621	0.662758	1.94718	1.92788
same	2.90725	1.59106	1.01482	0.146128	NA	NA
same	2.89054	1.68124	1.45979	0.799341	NA	NA
same	3.08889	1.716	1.35086	0.322219	2.04989	1.48572
same	2.83723	1.4624	1.09745	0.113943	NA	NA
opp	3.20376	1.86923	1.77596	0.845098	NA	NA
same	2.71734	1.39794	0.987447	0.113943	NA	NA
same	3.2789	1.6902	1.05018	-0.154902	NA	NA
same	2.37522	1.9345	1.36773	0.230449	NA	NA
opp	2.70871	1.53148	1.45647	0.0413927	NA	NA
same	3.35439	1.89763	1.25429	0.113943	NA	NA
same	2.24785	1.23045	1.29274	-0.0457575	NA	NA
same	2.56557	1.20412	0.894958	-0.154902	NA	NA
same	2.89679	1.79934	1.51076	0.491362	NA	NA
same	2.64168	1.77815	1.07415	0.322219	NA	NA
same	2.27625	1.43136	1.05766	0	NA	NA
opp	3.44235	1.65321	1.3366	0.322219	NA	NA
opp	3.02106	1.5563	1.88318	0.462398	NA	NA
opp	2.12251	1.14613	NA	NA	2.55838	1.39967
opp	3.40183	2.10721	1.2328	0.568202	NA	NA
same	3.05242	1.716	1.32275	0.361728	NA	NA
opp	3.43951	2.1271	1.26017	0.69897	NA	NA
same	3.10807	1.92428	1.36578	0.623249	NA	NA
opp	2.73122	2.17898	1.10625	0.518514	NA	NA
opp	2.88244	1.60206	1.30802	0.342423	NA	NA
opp	2.14439	1.25527	0.816596	-0.154902	NA	NA
same	3.4582	2.10721	1.76658	0.724276	2.33145	1.27416
same	3.06826	1.60206	1.20653	0.146128	NA	NA
opp	2.44005	0.90309	1.52505	-0.221849	NA	NA
opp	3.11687	1.86923	1.68534	0.672098	2.20707	1.1271
same	3.22749	2.36736	1.93533	0.886491	2.14014	1.3483
opp	3.05899	1.25527	1.62016	0.230449	2.20074	0.977724
opp	3.27285	2.01284	1.80799	0.986772	2.36834	2.09237
same	3.16686	1.49136	0.693591	-0.154902	2.24516	1.13672
same	2.95489	1.17609	0.804651	-0.221849	2.50809	1.69461
same	2.44542	1.11394	1.21463	1.05308	2.02953	1.10037
opp	3.03529	1.74036	1.64145	0.491362	NA	NA
same	2.48576	1.07918	1.05858	0.0413927	NA	NA
same	3.64407	2.04532	NA	NA	2.31458	0.857332
opp	3.1451	2.16732	1.27625	0.462398	2.40954	1.47567
same	3.05996	1.59106	1.40668	0.462398	NA	NA
same	2.70295	1.41497	1.15395	0.0413927	NA	NA
same	2.88668	1.90849	1.39436	0.146128	NA	NA
opp	2.64418	1.36173	1.62578	0.230449	2.32244	0.959041
same	2.22464	1.25527	1.01339	0.278754	1.84041	0.491362
same	3.05704	1.14613	1.31955	0.380211	NA	NA
same	2.1889	0.69897	0.545631	-0.09691	2.02955	1.21219
same	3.26078	2.13354	1.58009	0.447158	NA	NA
opp	2.87817	1.4624	0.741804	-0.154902	2.52384	1.07555
opp	NA	NA	1.32822	0.30103	NA	NA
